# Supplementary material for: Nitrogen Substrate Utilization in Three Rhizosphere Bacterial Strains Investigated Using Proteomics
Source: Front Microbiol. 2020 Apr 28;11:784. doi: 10.3389/fmicb.2020.00784 (PMC7198800; doi:10.3389/fmicb.2020.00784)
Supplement: Supplementary file 10 [file Table_1.XLSX]

## Sheet: Overview
Overview of Supplementary Tables S1-S16.
Name	Description
Supplementary Table S1	Growth curve metrics for 17 bacterial strains cultivated on eight nitrogen substrates in a preliminary experiment.
Supplementary Table S2	Nitrogen substrate utilisation of three rhizosphere bacterial strains assessed by phenotype microarray measurement for 94 nitrogen sources and EnsembleFBA prediction for 81 nitrogen sources.
Supplementary Table S3	Assessment of concordance between EnsembleFBA predictions and experimental measurements of nitrogen substrate utilisation across three rhizosphere bacterial strains.
Supplementary Table S4	Growth curve metrics for three bacterial strains cultivated on five nitrogen substrates.
Supplementary Table S5	Protein abundance information acquired from label-free proteomic profiling of three rhizosphere bacterial strains cultivated on five nitrogen sources.
Supplementary Table S6	Protein abundance values mapped to KEGG Orthologues for three rhizosphere bacterial strains cultivated on five nitrogen sources.
Supplementary Table S7	Determination of KEGG pathways with differentially expressed proteins calculated via Fisher’s exact test of protein abundance values.
Supplementary Table S8	Metabolic model parameters for Pseudomonas sp. Root9 generated by KBase.
Supplementary Table S9	Metabolic model parameters for Pseudomonas sp. Root9 generated by KBase.
Supplementary Table S10	Metabolic model parameters for Streptomyces sp. Root66D1 generated by KBase.
Supplementary Table S11	Metabolic model parameters for Streptomyces sp. Root66D1 generated by KBase.
Supplementary Table S12	Metabolic model parameters for Rhizobium sp. Root491 generated by KBase.
Supplementary Table S13	Metabolic model parameters for Rhizobium sp. Root491 generated by KBase.
Supplementary Table S14	Biomass components used for models generated by EnsembleFBA, taken from Biggs and Papin (2017).
Supplementary Table S15	Determination of proteins that are correlated to the PII component of the nitrogen stress response in three rhizosphere bacterial strains cultivated on five nitrogen sources.
Supplementary Table S16	Summary of key results obtained regarding nitrogen metabolism in the three rhizosphere bacterial strains studied.

## Sheet: table_s1
Supplementary Table S1: Growth curve metrics resulting from a preliminary experiment where 17 rhizosphere bacterial strains were cultivated on eight nitrogen substrates. Bacterial strains were cultivated in a minimal medium containing 20 mM-N of each nitrogen source, with OD600 measured every 10 min for 48 hours in a plate reader. Presented data are area under the fitted growth curve, derived fro…
Strain	Taxonomic Class	Complex medium (TSB)	Nitrogen source in M9 minimal medium
			Ammonium	Lactalbumin	Glutamate	Serine	Lysine	Urea	Nitrate	BSA
Aeromicrobium sp. Root236	Actinobacteria	3.26582	-	-	-	-	-	-	-	-
Agromyces sp. Root81	Actinobacteria	13.5558	0.964443	-	1.69942	1.46466	1.15511	0.697273	0.937662	0.441575
Nocardioides sp. Root122	Actinobacteria	-	-	2.43784	-	-	-	0.257525	-	1.61784
Nocardioides sp. Root224	Actinobacteria	4.31442	0.524766	2.79113	0.848651	0.643848	0.624	0.659272	0.567746	-
Streptomyces sp. Root66D1	Actinobacteria	19.3353	7.6273	17.5782	4.13477	0.465466	1.39823	4.56953	0.898726	0.868986
Phenylobacterium sp. Root70	Alphaproteobacteria	12.7279	-	3.44916	1.38927	0.13764	-	-	-	-
Rhizobium sp. Root491	Alphaproteobacteria	19.2942	11.9547	13.2299	1.93373	7.91748	8.84221	1.75298	5.17686	-
Rhizobium sp. Root708	Alphaproteobacteria	1.62423	0.441967	-	-	-	-	-	-	-
Sphingomonas sp. Root50	Alphaproteobacteria	4.81658	-	1.19123	-	-	-	0.155239	-	-
Bacillus sp. Root11	Bacilli	24.4242	1.45365	23.6246	1.89119	-	0.867569	0.593949	1.57784	0.893569
Acidovorax sp. Root70	Betaproteobacteria	7.68155	0.733243	-	4.46324	-	0.665687	0.597566	0.663757	-
Duganella sp. Root198D2	Betaproteobacteria	16.6784	-	3.74232	-	-	-	-	-	-
Noviherbaspirillum sp. Root189	Betaproteobacteria	8.48554	-	1.83764	-	-	-	-	-	-
Variovorax sp. Root318D1	Betaproteobacteria	16.1777	-	4.87947	3.88834	-	-	-	-	-
Flavobacterium sp. Root186	Flavobacteriia	17.9217	-	-	1.18834	-	-	0.379171	0.374672	-
Pseudomonas sp. Root9	Gammaproteobacteria	18.5434	11.9577	1.92637	1.75735	1.36658	3.88219	11.6153	7.2593	-
Rhodanobacter sp. Root480	Gammaproteobacteria	12.4427	-	9.12255	-	-	-	-	-	-

## Sheet: table_s2
Supplementary Table S2: Nitrogen substrate utilisation of three rhizosphere bacterial strains assessed by phenotype microarray measurement for 94 nitrogen sources and EnsembleFBA prediction for 81 nitrogen sources. Phenotype microarray growth measurements were conducted using BIOLOG PM3B. Washed cell supsensions were mixed with inoculation fluid IF-0, 50 mM glucose and Redox Dye D, then incubated…
Nitrogen substrate	Well	Root9 AUC_rep1 (A590.h)	Root9 AUC_rep2 (A590.h)	Root 9 AUC_rep3 (A590.h)	Root66D1 AUC_rep1 (A590.h)	Root66D1 AUC_rep2 (A590.h)	Root66D1 AUC_rep3 (A590.h)	Root491 AUC_rep1 (A590.h)	Root491 AUC_rep2 (A590.h)	Root491 AUC_rep3 (A590.h)	Root9 EnsembleFBA_MetabolicActivityProxy	Root66D1 EnsembleFBA_MetabolicActivityProxy	Root491 EnsembleFBA_MetabolicActivityProxy
Negative Control	A1	0	0	0	0	0	0	0	0	0	nan	nan	nan
L-Aspartic Acid	A10	36.8429	41.0142	38.2912	23.2848	27.7204	24.8145	44.5956	54.0975	52.4489	0.05	0.05	0.05
L-Cysteine	A11	0	2.9728	0	0	0	0	49.5239	57.3739	56.3473	0.027	0.022	0.043
L-Glutamic Acid	A12	40.1365	43.8404	36.0935	24.8238	30.1055	30.7657	34.16	45.9878	43.1123	0.05	0.05	0.047
Ammonia	A2	33.7921	35.7594	31.4996	7.98465	11.6422	9.37899	25.1127	33.5038	33.2191	0.05	0.05	0.05
Nitrite	A3	9.77562	10.9102	10.7622	10.9829	21.2374	16.4806	0	8.11019	8.05727	0.046	0.05	0.04
Nitrate	A4	34.1582	29.1329	34.4754	13.9907	18.0603	15.4624	26.0311	34.1126	33.2069	0.034	0.042	0.026
Urea	A5	49.8265	46.609	48.4803	15.8687	18.0354	15.2844	30.6504	38.887	39.0419	0.067	0.075	0.041
Biuret	A6	0	0	0	0	0	0	0	0	0	0	0	0
L-Alanine	A7	41.647	43.1815	41.6231	12.2141	15.16	14.4318	23.0511	34.3727	33.5814	0.05	0.05	0.05
L-Arginine	A8	41.8076	44.2212	43.5233	14.769	18.5667	16.1734	23.8049	36.9116	35.9338	0.144	0.08	0.089
L-Asparagine	A9	42.0841	43.2479	42.0959	19.9625	25.8729	23.3588	45.5931	56.9958	54.954	0.098	0.1	0.1
L-Glutamine	B1	48.1081	44.6286	45.8707	13.29	15.7937	17.5802	33.8563	45.9245	43.405	0.1	0.1	0.1
L-Serine	B10	38.0305	39.2405	38.6426	10.9534	13.2323	9.27327	20.4557	31.6456	28.1585	0.05	0.043	0.05
L-Threonine	B11	11.5639	10.9729	13.1925	10.4243	11.9655	12.3987	11.478	18.8595	18.3595	0.043	0.047	0.05
L-Tryptophan	B12	9.27154	5.82963	8.89927	0	0	0	15.4519	24.125	25.1429	0.001	0	0
Glycine	B2	39.0524	37.6367	37.7631	15.8883	18.6155	14.963	27.6363	37.8342	35.5352	0.05	0.05	0.05
L-Histidine	B3	40.0438	37.8497	41.7462	11.6307	15.933	13.9171	19.9542	28.0707	26.8745	0.072	0.085	0.07
L-Isoleucine	B4	0	0	0	6.38166	7.58236	7.73701	0	0	0	0.008	0.012	0.009
L-Leucine	B5	0	0	0	6.49768	6.61876	9.00968	0	10.0539	9.0943	0.001	0.001	0.002
L-Lysine	B6	26.503	27.4317	26.8629	11.8601	17.333	12.2606	9.78002	18.3658	17.468	0.091	0.081	0.088
L-Methionine	B7	0	0	2.61043	0	0	3.82471	0	6.1198	5.70525	0.007	0.008	0.017
L-Phenylalanine	B8	0	0	0	0	5.82273	6.04878	0	5.79901	6.04495	0.028	0.033	0.04
L-Proline	B9	36.461	38.311	36.6926	13.8119	18.0716	14.4083	24.9083	34.3737	34.8394	0.046	0.05	0.036
L-Tyrosine	C1	11.6339	9.63107	0	4.61386	6.70947	5.83614	11.8486	11.3003	10.1662	0.022	0.038	0.041
L-Citrulline	C10	29.1384	30.2182	34.5152	8.33398	11.8788	10.4865	11.0366	17.3552	15.7928	0.111	0.023	0.068
L-Homoserine	C11	0	0	0	6.00249	6.60061	6.11441	9.69419	15.3352	17.051	0.032	0.021	0.032
L-Ornithine	C12	32.8745	32.5454	34.3311	5.86096	4.84373	6.62444	20.7626	28.2463	25.8614	0.093	0.099	0.08
L-Valine	C2	0	0	0	8.04601	10.7189	8.98193	0	6.73747	6.05557	0.023	0.029	0.031
D-Alanine	C3	40.6188	41.5382	40.2828	8.01901	9.60463	7.71577	18.6367	29.9572	29.8701	0.046	0.005	0.05
D-Asparagine	C4	0	0	0	0	0	0	23.2158	30.7666	30.6621	nan	nan	nan
D-Aspartic Acid	C5	0	0	0	0	0	0	10.7379	16.0347	16.3757	0	0	0
D-Glutamic Acid	C6	5.66117	4.6044	5.08408	0	0	0	14.0622	21.682	23.181	0	0	0.001
D-Lysine	C7	19.1742	19.5931	19.4158	0	0	0	0	8.27265	6.27726	0	0	0
D-Serine	C8	23.665	23.9236	24.3215	10.5928	14.6844	13.6075	0	0	0	0	0	0
D-Valine	C9	0	0	0	0	0	0	0	0	5.03504	nan	nan	nan
N-Acetyl-L-Glutamic Acid	D1	0	0	0	0	0	0	0	0	0	0.038	0.039	0.04
Ethylenediamine	D10	0	0	0	0	0	0	0	0	0	nan	nan	nan
Putrescine	D11	11.1808	11.5652	10.4009	12.6037	9.67298	11.3296	0	0	0	0.093	0.099	0.1
Agmatine	D12	33.3337	33.1128	32.2087	26.5233	32.7503	33.6459	0	0	0	0.069	0	0.063
N-Phthaloyl-L-Glutamic Acid	D2	0	0	0	0	0	0	0	0	0	nan	nan	nan
L-Pyroglutamic Acid	D3	29.8824	31.0134	29.7256	0	0	0	37.3159	45.85	45.31	0	0	0
Hydroxylamine	D4	0	0	0	0	0	0	0	0	0	0	0	0
Methylamine	D5	0	0	0	0	0	0	0	9.69848	8.51612	0	0	0.001
N-Amylamine	D6	0	0	0	0	0	0	0	0	0	nan	nan	nan
N-Butylamine	D7	0	0	0	0	0	0	0	0	0	nan	nan	nan
Ethylamine	D8	0	0	0	0	0	0	0	0	0	0	0	0
Ethanolamine	D9	9.63417	9.96342	9.76431	5.68258	4.53344	5.85591	0	9.68484	9.47	0.023	0	0.023
Histamine	E1	0	0	0	0	0	0	0	0	0	0	0	0
D-Mannosamine	E10	0	0	0	0	0	0	0	0	0	nan	nan	nan
N-Acetyl-D-Glucosamine	E11	8.88682	0	0	10.0439	12.2955	10.2411	10.0279	17.7741	16.1698	0	0	0
N-Acetyl-D-Galactosamine	E12	0	0	0	0	0	3.59949	0	0	7.8807	0	0	0
β-Phenylethyl- amine	E2	0	0	0	0	0	0	0	0	0	0.004	0	0
Tyramine	E3	0	0	0	0	0	0	0	0	0	0.014	0	0
Acetamide	E4	0	0	0	0	0	0	0	3.22021	1.90716	0.036	0.03	0.034
Formamide	E5	0	0	0	0	0	0	0	0	0	0.022	0.018	0.014
Glucuronamide	E6	0	0	0	5.64042	5.85452	5.17723	0	0	0	nan	nan	nan
D,L-Lactamide	E7	0	0	0	0	0	0	3.28234	8.32771	6.6505	nan	nan	nan
D-Glucosamine	E8	0	0	0	0	0	0	0	0	0	0	0.012	0.006
D-Galactosamine	E9	0	0	0	0	0	0	0	0	0	0	0	0
N-Acetyl-D-Mannosamine	F1	0	0	0	0	0	0	0	0	0	0	0	0
Uracil	F10	15.3955	13.5541	15.7965	0	0	0	23.9337	22.5638	21.5731	0.073	0.003	0.044
Uridine	F11	13.3618	13.0661	13.8161	0	0	0	9.42527	18.0991	17.2932	0.003	0.003	0.023
Inosine	F12	44.2733	41.2965	42.5015	12.3078	16.1859	17.1049	23.9702	30.8962	27.8109	0.071	0.062	0.097
Adenine	F2	0	0	0	0	0	0	0	0	0	0.061	0.09	0.139
Adenosine	F3	40.1727	38.2404	39.8984	10.7514	13.7877	10.7009	0	7.3556	6.89748	0.076	0.107	0.082
Cytidine	F4	17.2832	17.6273	17.4142	8.96028	11.4396	7.05951	21.9594	30.9594	28.8963	0.021	0.047	0.108
Cytosine	F5	24.1947	24.6963	24.0601	0	0	0	0	0	0	0.091	0.043	0.083
Guanine	F6	0	7.02548	12.402	0	0	0	0	0	0	0.137	0.125	0.125
Thymine	F8	15.6889	15.4136	15.5078	0	0	0	0	0	0	0	0	0
Thymidine	F9	0	0	0	0	0	0	0	2.78367	0	0	0	0.017
Xanthine	G1	41.6257	40.7027	44.0708	6.80159	8.54719	11.1699	37.7487	36.5266	28.5816	0.146	0.148	0.149
D,L-α-Amino- Caprylic Acid	G10	6.2646	7.40997	6.4255	0	0	0	7.94936	13.0393	14.7446	nan	nan	nan
δ-Amino-N-Valeric Acid	G11	29.2137	29.3705	28.2056	5.50851	0	4.62411	0	8.77933	7.01251	0.022	0.006	0.012
α-Amino-N-Valeric Acid	G12	6.18313	4.93602	8.28101	0	0	1.98909	0	0	0	0	0	0
Xanthosine	G2	45.3358	44.8244	45.5779	5.98623	9.46713	6.2095	9.23493	13.8996	14.542	0.085	0.01	0.142
Uric Acid	G3	48.8561	43.7405	44.9596	21.044	28.9215	19.732	27.3142	35.0642	34.3803	0.147	0.148	0.15
Alloxan	G4	0	0	0	0	0	0	0	0	0	nan	nan	nan
Allantoin	G5	45.9766	46.2206	48.4557	5.16276	6.63178	4.52383	25.3404	34.7175	32.8247	0.024	0.101	0.063
Parabanic Acid	G6	6.32105	7.65323	6.75509	9.67177	12.8735	8.98195	0	0	8.01	nan	nan	nan
D,L-α-Amino-N-Butyric Acid	G7	0	0	0	5.75869	6.5539	5.42912	0	0	0	nan	nan	nan
γ-Amino-N-Butyric Acid	G8	38.2309	40.2916	37.9627	11.5741	15.7736	12.1827	14.5759	23.6188	22.9873	0.036	0.033	0.004
ε-Amino-N-Caproic Acid	G9	0	0	0	6.31612	6.80665	4.33785	0	0	0	0	0	0
Ala-Asp	H1	34.3053	38.7647	50.5648	30.3879	36.1202	35.0865	34.6675	44.4732	42.9206	0.061	0.056	0.034
Gly-Glu	H10	35.2476	36.3059	35.2165	21.6364	25.7384	23.402	16.0948	24.2006	24.2512	0.058	0.051	0.063
Gly-Met	H11	6.27268	5.65553	8.23139	13.9244	17.4101	15.26	9.92324	15.9711	14.8581	0.031	0.032	0.035
Met-Ala	H12	6.988	10.8303	9.91951	18.2029	28.6781	24.8484	22.6845	32.2696	30.4381	0.039	0.042	0.051
Ala-Gln	H2	31.7137	34.0818	33.0058	17.0147	17.6199	19.9076	27.6038	37.5883	35.7004	0.095	0.113	0.126
Ala-Glu	H3	39.0119	36.0283	37.205	22.0232	30.726	23.9237	31.0663	37.816	38.8596	0.083	0.058	0.078
Ala-Gly	H4	40.048	39.4385	39.6109	12.7533	18.9197	16.1752	19.8037	28.4527	28.4939	0.072	0.083	0.056
Ala-His	H5	51.156	50.1199	62.0856	15.8115	18.3104	18.2092	36.6802	47.5953	45.0152	0.116	0.118	0.059
Ala-Leu	H6	21.4205	22.072	23.1487	11.3257	13.6281	13.9575	0	11.7053	10.9513	0.034	0.052	0.04
Ala-Thr	H7	21.5665	22.1623	21.5986	4.98038	6.6532	5.54221	16.8388	25.6676	23.151	0.075	0.059	0.04
Gly-Asn	H8	41.7349	41.2705	40.7814	16.6383	20.3525	20.3516	28.6899	39.1359	36.92	0.103	0.115	0.118
Gly-Gln	H9	38.7622	40.3203	39.7614	16.5648	17.3258	17.0095	25.6103	37.8507	34.9168	0.098	0.092	0.083

## Sheet: table_s3
Supplementary Table S3: Assessment of concordance between EnsembleFBA predictions and experimental measurements of nitrogen substrate utilisation across three rhizosphere bacterial strains. Accuracy, precision and recall of nitrogen substrate utilisation predicted by the EnsembleFBA models were compared to randomly generated predictions. These numbers are estimated after the conditions used to ga…
Data set	Accuracy	Precision	Recall
Root9 - Masked Ensemble	0.775	0.833	0.833
Root9 - Random Ensemble	0.512	0.64	0.571
Root66D1 - Masked Ensemble	0.787	0.857	0.808
Root66D1 - Random Ensemble	0.395	0.5	0.423
Root491 - Masked Ensemble	0.787	0.873	0.828
Root491 - Random Ensemble	0.488	0.708	0.531

## Sheet: table_s4
Supplementary Table S4: Growth curve metrics for three rhizosphere bacterial strains cultivated on five nitrogen substrates. Bacterial strains were cultivated in a minimal medium containing 5 mM-N of each nitrogen source, with OD600 measured every 10 min for 48 hours in a plate reader. Presented data are fits derived from comparing the acquired OD600 values against the logistic growth equation us…
Strain	Nitrogen source	Rep	k (OD600)	r (h-1)	t_mid (h)	auc_l (OD600.h)
Root9	Ammonium	1	0.224651	0.829604	7.22223	9.12274
Root9	Ammonium	2	0.221066	0.473956	8.20798	8.75027
Root9	Ammonium	3	0.211075	0.432047	8.47331	8.29543
Root9	Ammonium	4	0.215981	0.562302	7.79327	8.82034
Root9	Glutamate	1	0.184843	0.871642	6.7047	7.60181
Root9	Glutamate	2	0.208802	0.616681	7.18717	8.48293
Root9	Glutamate	3	0.20808	0.417429	7.93968	8.28319
Root9	Glutamate	4	0.199058	0.513721	7.94434	7.93364
Root9	Lysine	1	0.273071	0.346739	19.559	7.71994
Root9	Lysine	2	0.261133	0.325678	20.4965	7.13753
Root9	Lysine	3	0.267778	0.32735	20.4635	7.32802
Root9	Lysine	4	0.279841	0.307829	19.2197	8.00484
Root9	Serine	1	0.206583	0.625148	7.66199	8.29606
Root9	Serine	2	0.264466	0.488452	8.38294	10.4242
Root9	Serine	3	0.283385	0.339875	9.63478	10.7938
Root9	Serine	4	0.257968	0.299499	9.98172	9.72214
Root9	Urea	1	0.28359	0.16995	12.8356	9.75101
Root9	Urea	2	0.300248	0.216931	11.7101	10.7413
Root9	Urea	3	0.239033	0.299557	11.194	8.73049
Root9	Urea	4	0.272384	0.30904	10.5823	10.1136
Root66D1	Ammonium	1	0.250079	0.217316	18.4243	7.3358
Root66D1	Ammonium	2	0.310566	0.205391	21.5217	8.16008
Root66D1	Ammonium	3	0.245362	0.193629	19.166	7.00806
Root66D1	Ammonium	4	0.323444	0.334037	17.7744	9.71972
Root66D1	Glutamate	1	0.211622	0.198818	17.5037	6.38877
Root66D1	Glutamate	2	0.140093	0.341158	12.2778	4.97483
Root66D1	Glutamate	3	0.158452	0.266505	12.096	5.63942
Root66D1	Glutamate	4	0.173644	0.247951	14.9674	5.69017
Root66D1	Lysine	1	0.196207	0.151083	26.3116	4.24781
Root66D1	Lysine	2	0.211456	0.161054	19.6571	5.91766
Root66D1	Lysine	3	0.206575	0.126709	30.0869	3.79383
Root66D1	Lysine	4	0.20399	0.146506	31.0307	3.52676
Root66D1	Serine	1	0.0511392	0.407498	11.4635	1.85878
Root66D1	Serine	2	0.124454	0.0925616	29.2365	2.44867
Root66D1	Serine	3	0.243308	0.0733238	35.5601	3.88217
Root66D1	Serine	4	0.0577744	0.123944	25.3047	1.30946
Root66D1	Urea	1	0.240445	0.117912	20.6321	6.4498
Root66D1	Urea	2	0.233417	0.141583	18.1367	6.83421
Root66D1	Urea	3	0.247326	0.181001	19.6202	6.94735
Root66D1	Urea	4	0.237474	0.142212	23.4833	5.77576
Root491	Ammonium	1	0.39301	0.724945	9.85889	14.9241
Root491	Ammonium	2	0.375623	0.748231	10.0456	14.1935
Root491	Ammonium	3	0.378826	0.730817	9.9641	14.3453
Root491	Ammonium	4	0.396323	0.710214	9.66598	15.1258
Root491	Glutamate	1	0.333693	0.714611	9.42079	12.8176
Root491	Glutamate	2	0.322953	0.71357	9.81657	12.2771
Root491	Glutamate	3	0.328926	0.69206	10.0324	12.4331
Root491	Glutamate	4	0.320803	0.697513	9.89521	12.1701
Root491	Lysine	1	0.393872	0.501516	11.5651	14.2825
Root491	Lysine	2	0.370559	0.546952	11.0686	13.6218
Root491	Lysine	3	0.351714	0.565928	11.1476	12.9016
Root491	Lysine	4	0.497862	0.26415	12.6807	17.4361
Root491	Serine	1	0.387016	0.490756	13.3508	13.3443
Root491	Serine	2	0.369025	0.535561	12.5557	13.0173
Root491	Serine	3	0.360106	0.555144	11.8297	12.9641
Root491	Serine	4	0.371572	0.526504	11.3864	13.5408
Root491	Urea	1	0.469666	0.459238	10.8771	17.3504
Root491	Urea	2	0.472425	0.424128	11.6905	17.0668
Root491	Urea	3	0.365186	0.719852	10.257	13.7219
Root491	Urea	4	0.436354	0.514646	10.2147	16.4104

## Sheet: table_s5
Supplementary Table S5: Protein abundance information acquired from label-free proteomic profiling of three rhizosphere bacterial strains cultivated on five nitrogen sources. Bacteria were cultivated in minimal media containing a single nitrogen source, cells were harvested during exponential growth phase, and cellular proteins were extracted and digested. Digested peptides were analysed using a …
IMG annotations			MaxQuant match information			Database cross-reference annotations						Log2 LFQ values (MaxQuant)																				Number of observations					Fold change values and p-values in 10 pairwise comparisons
Strain	IMG gene ID	Gene Product Name (IMG)	Number of matched peptides	Percent coverage	Score (MaxQuant)	COG	Pfam	Tigrfam	Enzyme	KO	IMG Term	log2 LFQ Ammonium_01	log2 LFQ Ammonium_02	log2 LFQ Ammonium_03	log2 LFQ Ammonium_04	log2 LFQ Glutamate_01	log2 LFQ Glutamate_02	log2 LFQ Glutamate_03	log2 LFQ Glutamate_04	log2 LFQ Lysine_01	log2 LFQ Lysine_02	log2 LFQ Lysine_03	log2 LFQ Lysine_04	log2 LFQ Serine_01	log2 LFQ Serine_02	log2 LFQ Serine_03	log2 LFQ Serine_04	log2 LFQ Urea_01	log2 LFQ Urea_02	log2 LFQ Urea_03	log2 LFQ Urea_04	n_Ammonium	n_Glutamate	n_Lysine	n_Serine	n_Urea	p-val Ammonium_vs_Glutamate	Adjust p-val (BH) Ammonium_vs_Glutamate	log2 FC_Ammonium_vs_Glutamate	p-val Ammonium_vs_Lysine	Adjust p-val (BH) Ammonium_vs_Lysine	log2 FC_Ammonium_vs_Lysine	p-val Ammonium_vs_Serine	Adjust p-val (BH) Ammonium_vs_Serine	log2 FC_Ammonium_vs_Serine	p-val Ammonium_vs_Urea	Adjust p-val (BH) Ammonium_vs_Urea	log2 FC_Ammonium_vs_Urea	p-val Glutamate_vs_Lysine
Pseudomonas sp. Root9	2644619326	hypothetical protein	5	11.5	127.11	0	0	0	0	0	0	31.1677	31.2538	31.6013	31.4123	31.2579	31.2884	31.1918	31.8119	32.1067	32.1123	32.3437	32.181	30.9016	30.9812	31.9102	31.4569	31.857	32.0186	31.4411	32.0453	4	4	4	4	4	0.87359	0.938773	-0.0287	0.000789	0.003896	-0.82712	0.863578	0.965116	0.0463	0.033493	0.146659	-0.48169	0.007043
Pseudomonas sp. Root9	2644619327	hypothetical protein	3	7.4	31.354	0	0	0	0	0	0	30.0779	30.8388	29.8355	30.4272	29.8927	29.6694	30.417	30.2839	31.6157	30.8596	31.2997	30.8197	30.0744	29.9968	31.0519	29.7823	30.5832	30.4195	30.3677	30.4376	4	4	4	4	4	0.443502	0.666055	0.22908	0.026138	0.052742	-0.85381	0.854423	0.959955	0.06848	0.528001	0.709326	-0.15715	0.005681
Pseudomonas sp. Root9	2644619328	outer membrane protein, adhesin transport system	25	63.2	323.31	COG1538===Outer membrane protein TolC	pfam02321===OEP	TIGR01844===type I secretion outer membrane protein, TolC family	0	KO:K12543===lapE===outer membrane protein, adhesin transport system	0	36.1103	36.1308	36.1337	36.2308	35.6304	35.6501	35.8712	35.5204	35.6104	35.9903	35.6752	35.9629	36.2904	36.201	36.3475	36.3243	35.8644	35.9407	35.8215	35.7794	4	4	4	4	4	0.004148	0.037271	0.4834	0.034737	0.065695	0.34171	0.016711	0.223894	-0.13937	0.000599	0.0138	0.29994	0.292821
Pseudomonas sp. Root9	2644619329	ATP-binding cassette, subfamily C, LapB	36	55	323.31	COG2274===ABC-type bacteriocin/lantibiotic exporters, contain an N-terminal double-glycine peptidase domain	pfam00664===ABC_membrane<<>>pfam00005===ABC_tran	TIGR03375===type I secretion system ATPase, LssB family	0	KO:K12541===lapB===ATP-binding cassette, subfamily C, bacterial LapB	0	33.1697	33.1229	33.258	33.2597	33.095	33.2695	33.2973	33.0306	33.5834	33.6916	33.6244	33.4883	33.3192	33.5341	33.5125	33.3974	33.1866	33.225	33.1375	33.1932	4	4	4	4	4	0.706873	0.844259	0.02947	0.000434	0.0026	-0.39434	0.010156	0.196717	-0.23823	0.678124	0.807238	0.01699	0.002587
Pseudomonas sp. Root9	2644619330	membrane fusion protein, adhesin transport system	22	57.5	321.91	0	pfam13533===Biotin_lipoyl_2<<>>pfam13437===HlyD_3	TIGR01843===type I secretion membrane fusion protein, HlyD family	0	KO:K12542===lapC===membrane fusion protein, adhesin transport system	0	32.6732	32.5866	32.4719	32.8613	32.3686	32.5534	32.6754	32.8118	32.9984	32.7962	33.0747	32.8771	32.8459	32.6581	32.7983	32.8643	32.8117	32.3201	32.6328	32.7578	4	4	4	4	4	0.725746	0.853853	0.04595	0.03357	0.064003	-0.28834	0.192257	0.581199	-0.1434	0.902354	0.945525	0.01763	0.029868
Pseudomonas sp. Root9	2644619331	taurine dioxygenase	10	50.7	72.485	COG2175===Taurine dioxygenase, alpha-ketoglutarate-dependent	pfam02668===TauD	0	EC:1.14.11.17===Taurine dioxygenase.	KO:K03119===tauD===taurine dioxygenase [EC:1.14.11.17]	0	29.4243	29.265	29.3498	29.2337	29.3786	29.4508	29.5851	29.766	28.8084	28.513	28.6817	28.105	29.3496	29.8276	29.9882	29.45	28.9226	29.3439	29.3329	29.1277	4	4	4	4	4	0.06976	0.233293	-0.22693	0.010951	0.027429	0.79118	0.110642	0.469742	-0.33564	0.275994	0.497443	0.13643	0.002625
Pseudomonas sp. Root9	2644619332	DNA-binding transcriptional regulator, LysR family	8	31.4	17.624	COG0583===DNA-binding transcriptional regulator, LysR family	pfam00126===HTH_1<<>>pfam03466===LysR_substrate	0	0	0	2291===transcriptional regulator, LysR family	27.2898	27.0135	27.807	27.6532	27.1534	26.9225	27.9648	28.2033	27.6542	27.299	28.1202	27.9476	27.4394	NA	28.0639	27.5063	27.4749	26.8919	27.2178	27.7625	4	4	4	3	4	0.751008	0.87179	-0.12015	0.261765	0.338467	-0.31439	0.433649	0.781404	-0.22897	0.700289	0.820315	0.1041	0.61156
Pseudomonas sp. Root9	2644619334	membrane fusion protein, multidrug efflux system	3	11.4	3.0386	COG1566===Multidrug resistance efflux pump	pfam00529===HlyD<<>>pfam16576===HlyD_D23	0	0	KO:K03543===emrA===membrane fusion protein, multidrug efflux system	0	NA	NA	NA	NA	NA	NA	NA	NA	NA	NA	NA	NA	NA	NA	28.0741	NA	NA	NA	NA	NA	0	0	0	1	0	NA	NA	NA	NA	NA	NA	NA	NA	NA	NA	NA	NA	NA
Pseudomonas sp. Root9	2644619335	efflux transporter, outer membrane factor (OMF) lipoprotein, NodT family	3	8.1	1.7516	COG1538===Outer membrane protein TolC	pfam02321===OEP	TIGR01845===efflux transporter, outer membrane factor (OMF) lipoprotein, NodT family	0	0	0	NA	NA	NA	NA	25.5689	NA	NA	NA	NA	NA	NA	NA	NA	NA	26.672	26.7163	NA	NA	NA	NA	0	1	0	2	0	NA	NA	NA	NA	NA	NA	NA	NA	NA	NA	NA	NA	NA
Pseudomonas sp. Root9	2644619340	hypothetical protein	31	59.6	303.16	0	0	0	0	0	0	31.5692	31.4646	31.715	31.7645	31.6881	31.8916	31.6725	31.2157	31.1917	31.1083	31.2237	31.0795	31.9626	31.8361	31.7641	31.7925	31.477	31.2725	31.3157	31.2516	4	4	4	4	4	0.945971	0.973986	0.01137	0.002444	0.008979	0.47754	0.04806	0.338615	-0.21048	0.014577	0.092486	0.29914	0.043305
Pseudomonas sp. Root9	2644619341	Dolichyl-phosphate-mannose-protein mannosyltransferase	2	4.8	3.0003	0	pfam13231===PMT_2	0	0	0	0	NA	NA	NA	NA	NA	NA	NA	NA	NA	NA	NA	26.3037	NA	NA	NA	NA	NA	NA	NA	NA	0	0	1	0	0	NA	NA	NA	NA	NA	NA	NA	NA	NA	NA	NA	NA	NA
Pseudomonas sp. Root9	2644619345	MarR family transcriptional regulator, transcriptional regulator for hemolysin	2	18.7	4.2413	COG1846===DNA-binding transcriptional regulator, MarR family	pfam13463===HTH_27	0	0	KO:K06075===slyA===MarR family transcriptional regulator, transcriptional regulator for hemolysin	0	NA	NA	NA	NA	NA	NA	NA	NA	NA	NA	NA	NA	NA	NA	NA	NA	NA	NA	NA	26.1138	0	0	0	0	1	NA	NA	NA	NA	NA	NA	NA	NA	NA	NA	NA	NA	NA
Pseudomonas sp. Root9	2644619346	Uncharacterized membrane protein YccC	4	7.8	4.7486	COG1289===Uncharacterized membrane protein YccC	pfam04632===FUSC	0	0	0	0	NA	NA	NA	NA	NA	NA	NA	NA	26.5438	NA	NA	NA	NA	NA	NA	NA	NA	NA	NA	NA	0	0	1	0	0	NA	NA	NA	NA	NA	NA	NA	NA	NA	NA	NA	NA	NA
Pseudomonas sp. Root9	2644619348	RND family efflux transporter, MFP subunit	8	34.8	28.733	COG1566===Multidrug resistance efflux pump	pfam13533===Biotin_lipoyl_2<<>>pfam13437===HlyD_3	TIGR01730===RND family efflux transporter, MFP subunit	0	0	0	29.669	29.4654	29.8994	29.6318	29.067	29.0144	28.915	29.2747	29.8949	30.0449	29.685	30.514	29.6034	29.6685	29.555	29.6991	28.9788	29.4115	29.6066	29.6948	4	4	4	4	4	0.002385	0.026659	0.59864	0.128205	0.188678	-0.3683	0.733348	0.913183	0.03488	0.243598	0.463927	0.24348	0.006895
Pseudomonas sp. Root9	2644619349	efflux transporter, outer membrane factor (OMF) lipoprotein, NodT family	7	19.6	51.778	COG1538===Outer membrane protein TolC	pfam02321===OEP	TIGR01845===efflux transporter, outer membrane factor (OMF) lipoprotein, NodT family	0	0	0	NA	28.1787	28.8315	28.6049	NA	NA	28.3197	NA	28.6468	28.4417	29.0995	28.7722	NA	28.4611	28.8305	28.6887	28.4678	NA	28.5029	28.7567	3	1	4	3	3	NA	NA	NA	0.441619	0.52086	-0.2017	0.616224	0.869096	-0.12172	0.871619	0.928806	-0.03741	NA
Pseudomonas sp. Root9	2644619351	Uncharacterized conserved protein YdgA, DUF945 family	19	49.4	290.9	COG5339===Uncharacterized conserved protein YdgA, DUF945 family	pfam06097===DUF945	0	0	0	0	33.3614	33.2152	33.5095	33.3471	33.1705	33.1975	33.2741	33.2353	32.9298	32.7629	32.8672	32.8558	33.5421	33.5333	33.4458	33.4907	32.945	33.0242	33.1115	33.1948	4	4	4	4	4	0.099874	0.285099	0.1389	0.000934	0.004439	0.50435	0.090567	0.432171	-0.14472	0.011895	0.083266	0.28939	0.000251
Pseudomonas sp. Root9	2644619352	poly acetylglucosamine porin	3	3.5	1.635	0	pfam13432===TPR_16	TIGR03939===poly-beta-1,6 N-acetyl-D-glucosamine export porin PgaA	0	KO:K11935===pgaA===biofilm PGA synthesis protein PgaA	6864===poly acetylglucosamine porin (TC 1.B.55)	NA	NA	NA	NA	NA	NA	NA	NA	NA	NA	NA	25.2345	NA	NA	NA	NA	NA	NA	NA	NA	0	0	1	0	0	NA	NA	NA	NA	NA	NA	NA	NA	NA	NA	NA	NA	NA
Pseudomonas sp. Root9	2644619353	biofilm PGA synthesis lipoprotein PgaB	4	8.3	2.0936	COG0726===Peptidoglycan/xylan/chitin deacetylase, PgdA/CDA1 family	pfam14883===GHL13<<>>pfam01522===Polysacc_deac_1	TIGR03938===poly-beta-1,6-N-acetyl-D-glucosamine N-deacetylase PgaB	EC:3.-===Hydrolases.	KO:K11931===pgaB===biofilm PGA synthesis lipoprotein PgaB [EC:3.-.-.-]	0	NA	NA	NA	NA	NA	NA	NA	NA	NA	NA	NA	27.1151	NA	NA	NA	NA	NA	NA	NA	NA	0	0	1	0	0	NA	NA	NA	NA	NA	NA	NA	NA	NA	NA	NA	NA	NA
Pseudomonas sp. Root9	2644619358	hypothetical protein	12	67.7	132.89	0	0	0	0	0	0	29.7888	29.6708	29.8843	30.1194	29.9959	29.8012	29.3972	30.0572	30.5449	30.8489	30.4183	30.7165	29.6947	29.762	30.2154	29.981	30.271	30.5408	29.9867	30.6987	4	4	4	4	4	0.77636	0.885133	0.05294	0.001248	0.005497	-0.76634	0.765103	0.928794	-0.04744	0.03948	0.162818	-0.50849	0.005389
Pseudomonas sp. Root9	2644619359	hypothetical protein	8	42.4	26.258	0	0	0	0	0	0	29.6254	29.8089	29.2061	29.4851	28.8879	28.959	28.9628	29.1983	29.2446	29.4093	29.3682	29.4055	29.7025	29.4012	29.3934	29.4188	29.4172	29.3421	29.5327	29.3927	4	4	4	4	4	0.016795	0.096468	0.52937	0.267454	0.345035	0.17448	0.737225	0.915758	0.05239	0.45975	0.653782	0.11021	0.006841
Pseudomonas sp. Root9	2644619360	hypothetical protein	6	54.1	29.555	0	0	0	0	0	0	28.8886	28.9608	29.3082	29.2377	29.0107	28.7218	29.1819	29.1095	28.4531	28.471	28.7227	28.9751	29.4903	28.9808	29.4978	28.9609	29.1527	29.2401	29.4657	29.0927	4	4	4	4	4	0.542874	0.732522	0.09286	0.033632	0.064064	0.44337	0.495567	0.813361	-0.13364	0.332276	0.5458	-0.13898	0.07163
Pseudomonas sp. Root9	2644619361	hypothetical protein	2	25.4	16.746	0	0	0	0	0	0	NA	27.9633	NA	NA	NA	NA	NA	27.7643	27.6693	NA	NA	NA	NA	NA	NA	NA	27.8357	28.1428	27.6378	NA	1	1	1	0	3	NA	NA	NA	NA	NA	NA	NA	NA	NA	NA	NA	NA	NA
Pseudomonas sp. Root9	2644619364	hypothetical protein	2	15.8	1.7499	0	0	0	0	0	0	NA	NA	NA	NA	NA	NA	NA	NA	NA	NA	NA	NA	NA	NA	NA	NA	NA	NA	26.9759	NA	0	0	0	0	1	NA	NA	NA	NA	NA	NA	NA	NA	NA	NA	NA	NA	NA
Pseudomonas sp. Root9	2644619366	hypothetical protein	1	13.3	6.0089	0	0	0	0	0	0	NA	NA	NA	NA	NA	NA	NA	NA	NA	NA	NA	NA	NA	NA	NA	NA	NA	NA	NA	24.8671	0	0	0	0	1	NA	NA	NA	NA	NA	NA	NA	NA	NA	NA	NA	NA	NA
Pseudomonas sp. Root9	2644619367	hypothetical protein	3	19.6	5.7517	0	0	0	0	0	0	NA	27.1474	NA	27.6101	NA	27.1542	27.2638	NA	NA	NA	NA	NA	27.0326	27.4643	NA	NA	NA	NA	NA	NA	2	2	0	2	0	0.595247	0.765013	0.16973	NA	NA	NA	0.720502	0.912223	0.13033	NA	NA	NA	NA
Pseudomonas sp. Root9	2644619368	Curli biogenesis system outer membrane secretion channel CsgG	8	43.4	121.41	COG1462===Curli biogenesis system outer membrane secretion channel CsgG	pfam03783===CsgG	0	0	0	0	31.3267	31.2003	31.2965	31.3779	31.3705	31.6522	31.6284	31.3976	29.0638	28.5356	27.667	29.0893	31.6621	31.8989	32.2181	31.9003	30.4387	30.5335	30.8314	30.5434	4	4	4	4	4	0.057765	0.209938	-0.2118	0.003591	0.011843	2.71143	0.008648	0.187732	-0.61949	0.001362	0.02314	0.7136	0.002298
Pseudomonas sp. Root9	2644619369	hypothetical protein	2	20	1.4782	COG4259===Uncharacterized protein	pfam16068===DUF4810	0	0	0	0	NA	NA	NA	NA	NA	NA	NA	NA	NA	NA	NA	NA	NA	NA	27.8195	NA	NA	NA	NA	NA	0	0	0	1	0	NA	NA	NA	NA	NA	NA	NA	NA	NA	NA	NA	NA	NA
Pseudomonas sp. Root9	2644619372	RNA polymerase sigma-70 factor, ECF subfamily	5	32.1	10.202	COG1595===DNA-directed RNA polymerase specialized sigma subunit, sigma24 family	pfam04542===Sigma70_r2<<>>pfam08281===Sigma70_r4_2	TIGR02937===RNA polymerase sigma factor, sigma-70 family	0	KO:K03088===SIG3.2, rpoE===RNA polymerase sigma-70 factor, ECF subfamily	0	27.677	27.751	27.5935	NA	27.6925	27.078	27.6399	28.2339	27.625	27.8792	27.9614	28.0076	27.6002	27.5867	28.4758	27.7573	27.7524	27.5919	27.536	28.1525	3	4	4	4	4	0.960742	0.981395	0.01278	0.108108	0.163606	-0.19447	0.457256	0.788589	-0.18117	0.598558	0.755318	-0.08436	0.458274
Pseudomonas sp. Root9	2644619373	hypothetical protein	8	49.2	42.362	0	0	0	0	0	0	28.7473	28.4641	28.3951	29.0337	28.5341	28.7236	28.5335	28.666	28.706	28.7435	28.9927	28.9694	29.1574	28.7367	28.8114	28.4225	28.7089	28.5168	28.4394	28.9559	4	4	4	4	4	0.782167	0.888855	0.04575	0.298312	0.376781	-0.19286	0.582425	0.850261	-0.12197	0.980224	0.991543	0.00482	0.042136
Pseudomonas sp. Root9	2644619376	hypothetical protein	3	16	14.728	0	0	0	0	0	0	27.6457	27.9184	NA	27.8057	NA	NA	27.652	28.406	27.1595	27.4888	27.6364	NA	27.9002	27.8373	27.7869	28.3088	27.5404	27.3477	27.8266	28.6697	3	2	3	4	4	0.639443	0.799716	-0.23903	0.107024	0.162225	0.36172	0.29384	0.683024	-0.16835	0.863099	0.926555	-0.05613	0.334387
Pseudomonas sp. Root9	2644619381	hypothetical protein	2	4.8	3.5627	0	0	0	0	0	0	NA	NA	NA	NA	NA	NA	NA	NA	NA	NA	NA	NA	NA	NA	NA	NA	NA	23.1348	NA	NA	0	0	0	0	1	NA	NA	NA	NA	NA	NA	NA	NA	NA	NA	NA	NA	NA
Pseudomonas sp. Root9	2644619391	glutarate-semialdehyde dehydrogenase	29	72.5	323.31	COG1012===Acyl-CoA reductase or other NAD-dependent aldehyde dehydrogenase	pfam00171===Aldedh	TIGR01780===succinate-semialdehyde dehydrogenase	EC:1.2.1.20===Glutarate-semialdehyde dehydrogenase.<<>>EC:1.2.1.79===Succinate-semialdehyde dehydrogenase (NADP(+)).<<>>EC:1.2.1.16===Succinate-semialdehyde dehydrogenase (NAD(P)(+)).	KO:K00135===gabD===succinate-semialdehyde dehydrogenase / glutarate-semialdehyde dehydrogenase [EC:1.2.1.16 1.2.1.79 1.2.1.20]	1607===glutarate-semialdehyde dehydrogenase (EC 1.2.1.20)	33.8251	33.9359	34.1272	34.046	33.8915	34.1728	34.0549	34.0595	36.0526	36.3751	36.2259	36.4621	33.9598	34.0251	33.5569	34.1299	33.8092	33.888	33.8893	33.8801	4	4	4	4	4	0.511952	0.715386	-0.06113	2e-06	9.5e-05	-2.29538	0.664314	0.893697	0.06562	0.173287	0.380968	0.11686	4e-06
Pseudomonas sp. Root9	2644619393	5-aminovalerate transaminase	23	84.2	323.31	COG0160===4-aminobutyrate aminotransferase or related aminotransferase	pfam00202===Aminotran_3	TIGR00700===4-aminobutyrate aminotransferase, prokaryotic type	EC:2.6.1.19===4-aminobutyrate--2-oxoglutarate transaminase.<<>>EC:2.6.1.48===5-aminovalerate transaminase.	KO:K14268===davT, gabT===5-aminovalerate/4-aminobutyrate aminotransferase [EC:2.6.1.48 2.6.1.19]	1606===5-aminovalerate transaminase (EC 2.6.1.48)	33.7609	33.7232	34.0026	34.0553	33.5323	33.7196	33.9479	34.1738	36.4325	36.1832	36.4533	36.1958	33.6187	33.8304	33.6083	33.9396	33.8007	33.8866	33.8257	33.9878	4	4	4	4	4	0.805808	0.901543	0.04214	1e-06	5.6e-05	-2.43069	0.28825	0.679198	0.13625	0.917109	0.955446	0.01032	3.9e-05
Pseudomonas sp. Root9	2644619394	HD-like signal output (HDOD) domain, no enzymatic activity	15	38.8	91.23	COG1639===HD-like signal output (HDOD) domain, no enzymatic activity	pfam00072===Response_reg<<>>pfam08668===HDOD	0	0	0	0	29.669	29.8006	29.7733	29.9835	29.6775	29.524	29.7889	29.7008	29.2355	28.9938	29.2416	29.2721	30.0311	30.016	29.7545	30.0926	29.5778	29.5536	29.6063	29.3689	4	4	4	4	4	0.170161	0.378634	0.13381	0.000512	0.002886	0.62083	0.14504	0.510266	-0.16692	0.017155	0.100751	0.27994	0.001319
Pseudomonas sp. Root9	2644619395	PAS domain S-box-containing protein/diguanylate cyclase (GGDEF) domain-containing protein	9	37.5	42.891	COG2199===GGDEF domain, diguanylate cyclase (c-di-GMP synthetase) or its enzymatically inactive variants	pfam00990===GGDEF<<>>pfam08447===PAS_3	TIGR00229===PAS domain S-box<<>>TIGR00254===diguanylate cyclase (GGDEF) domain	0	0	0	27.7813	28.2541	28.6293	27.6223	27.6462	28.1265	28.1118	28.3498	28.8297	28.5743	29.2198	29.1297	NA	NA	NA	27.5601	27.7636	28.1664	29.3027	28.0964	4	4	4	1	4	0.963413	0.982612	0.01314	0.023742	0.049083	-0.86664	NA	NA	NA	0.547803	0.723878	-0.26057	0.005583
Pseudomonas sp. Root9	2644619397	PAS domain S-box-containing protein/diguanylate cyclase (GGDEF) domain-containing protein	3	6.9	6.8004	0	pfam13426===PAS_9<<>>pfam00990===GGDEF<<>>pfam00563===EAL	TIGR00229===PAS domain S-box<<>>TIGR00254===diguanylate cyclase (GGDEF) domain	0	0	2409===diguanylate cyclase/phosphodiesterase with PAS/PAC sensor(s)	NA	27.0008	NA	26.9292	26.6974	NA	NA	NA	NA	NA	NA	NA	27.0998	NA	NA	26.9806	NA	NA	NA	NA	2	1	0	2	0	NA	NA	NA	NA	NA	NA	0.413206	0.77513	-0.07518	NA	NA	NA	NA
Pseudomonas sp. Root9	2644619399	sulfate transport system substrate-binding protein	17	59.5	314.15	COG1613===ABC-type sulfate transport system, periplasmic component	pfam13531===SBP_bac_11	TIGR00971===sulfate/thiosulfate-binding protein	0	KO:K02048===cysP, sbp===sulfate transport system substrate-binding protein	0	32.5268	32.6918	32.5357	32.463	32.3448	32.4928	31.3468	32.3119	31.4306	31.4327	31.7438	31.3497	32.3017	32.2802	32.3098	31.9388	31.8566	32.1675	32.1104	31.6817	4	4	4	4	4	0.199023	0.417067	0.43027	0.000178	0.001475	1.06514	0.021906	0.251673	0.34672	0.007841	0.069505	0.60027	0.089292
Pseudomonas sp. Root9	2644619400	sulfate transport system permease protein	3	12.5	7.8323	COG0555===ABC-type sulfate transport system, permease component	pfam00528===BPD_transp_1	TIGR02139===sulfate ABC transporter, permease protein CysT<<>>TIGR00969===sulfate ABC transporter, permease protein	0	KO:K02046===cysU===sulfate transport system permease protein	0	28.8176	28.9199	29.5533	28.7573	29.3792	29.0412	28.4365	NA	NA	28.0611	27.4773	28.2054	NA	29.1452	29.7976	NA	28.5466	29.0947	28.291	NA	4	3	3	2	3	0.866438	0.934592	0.0597	0.016553	0.037191	1.09744	0.364326	0.74019	-0.45939	0.285092	0.506522	0.36794	0.045237
Pseudomonas sp. Root9	2644619401	sulfate transport system permease protein	3	16.9	55.306	COG4208===ABC-type sulfate transport system, permease component	pfam00528===BPD_transp_1	TIGR02140===sulfate ABC transporter, permease protein CysW<<>>TIGR00969===sulfate ABC transporter, permease protein	0	KO:K02047===cysW===sulfate transport system permease protein	0	29.393	28.801	29.9033	30.193	30.1058	30.275	30.1914	30.054	28.5489	28.5056	28.6906	NA	29.9053	29.8191	29.7046	29.994	28.5714	28.8366	29.1815	28.8579	4	4	3	4	4	0.15128	0.356099	-0.58397	0.045543	0.081352	0.99089	0.426276	0.781404	-0.28317	0.098211	0.271237	0.71073	1.2e-05
Pseudomonas sp. Root9	2644619402	sulfate transport system ATP-binding protein	14	62	231.62	COG1118===ABC-type sulfate/molybdate transport systems, ATPase component	pfam00005===ABC_tran<<>>pfam12857===TOBE_3	TIGR00968===sulfate ABC transporter, ATP-binding protein	EC:3.6.3.25===Sulfate-transporting ATPase.	KO:K02045===cysA===sulfate transport system ATP-binding protein [EC:3.6.3.25]	0	32.7685	32.6518	32.2543	32.5228	32.7864	32.8203	33.0465	32.1806	31.9263	31.4519	31.6525	31.14	32.3307	32.3042	32.3115	32.3043	31.8892	32.2452	32.1616	31.7545	4	4	4	4	4	0.494424	0.703934	-0.15908	0.003461	0.011534	1.00667	0.121217	0.490908	0.23669	0.015081	0.093438	0.53671	0.003467
Pseudomonas sp. Root9	2644619405	5-hydroxyisourate hydrolase	1	10.3	5.6813	COG2351===5-hydroxyisourate hydrolase (purine catabolism), transthyretin-related family	pfam00576===Transthyretin	TIGR02962===hydroxyisourate hydrolase	EC:3.5.2.17===Hydroxyisourate hydrolase.	KO:K07127===uraH, pucM, hiuH===5-hydroxyisourate hydrolase [EC:3.5.2.17]	0	NA	NA	NA	NA	NA	NA	NA	NA	NA	NA	NA	NA	NA	NA	NA	NA	NA	NA	NA	24.4572	0	0	0	0	1	NA	NA	NA	NA	NA	NA	NA	NA	NA	NA	NA	NA	NA
Pseudomonas sp. Root9	2644619407	AraC-type DNA-binding protein	10	31.4	18.157	COG2207===AraC-type DNA-binding domain and AraC-containing proteins	pfam12833===HTH_18<<>>pfam12625===Arabinose_bd	0	0	0	2255===transcriptional regulator, AraC family	NA	28.1937	27.4664	NA	28.209	28.0346	27.4818	28.3586	28.3691	28.5421	28.4753	28.5797	27.582	27.5068	27.4659	NA	NA	27.7901	28.0382	28.3025	2	4	4	3	3	0.697818	0.837526	-0.19099	0.316167	0.395628	-0.66154	0.548178	0.838622	0.31176	0.663016	0.799778	-0.21357	0.087925
Pseudomonas sp. Root9	2644619416	Arylsulfatase A	12	35.5	40.114	COG3119===Arylsulfatase A or related enzyme	pfam00884===Sulfatase<<>>pfam16347===DUF4976	0	0	0	0	29.2752	29.2764	28.751	29.8486	28.5376	29.0435	30.023	29.587	28.2413	28.2611	27.6728	26.6834	28.6853	29.1457	29.0538	29.3567	29.245	28.5341	29.4376	29.0619	4	4	4	4	4	0.98067	0.991743	-0.00998	0.015243	0.035053	1.57316	0.428689	0.781404	0.22744	0.490381	0.678289	0.21814	0.018502
Pseudomonas sp. Root9	2644619418	Diadenosine tetraphosphate (Ap4A) hydrolase	4	32.7	6.8248	COG0537===Diadenosine tetraphosphate (Ap4A) hydrolase or other HIT family hydrolase	pfam01230===HIT	0	0	0	0	NA	NA	27.5606	NA	NA	NA	27.7792	26.9392	NA	NA	NA	NA	27.4595	NA	NA	NA	NA	NA	27.1581	NA	1	2	0	1	1	NA	NA	NA	NA	NA	NA	NA	NA	NA	NA	NA	NA	NA
Pseudomonas sp. Root9	2644619422	DNA-binding transcriptional regulator, LysR family	5	25.8	7.6457	COG0583===DNA-binding transcriptional regulator, LysR family	pfam03466===LysR_substrate<<>>pfam00126===HTH_1	0	0	0	2291===transcriptional regulator, LysR family	NA	NA	NA	NA	NA	NA	NA	NA	NA	NA	NA	NA	NA	NA	27.1031	NA	NA	NA	NA	NA	0	0	0	1	0	NA	NA	NA	NA	NA	NA	NA	NA	NA	NA	NA	NA	NA
Pseudomonas sp. Root9	2644619427	hypothetical protein	2	16.1	2.1043	COG3545===Predicted esterase of the alpha/beta hydrolase fold	pfam06821===Ser_hydrolase	0	0	KO:K07002===K07002===uncharacterized protein	0	NA	NA	NA	NA	NA	NA	NA	NA	NA	NA	NA	NA	NA	NA	NA	NA	NA	26.3006	NA	NA	0	0	0	0	1	NA	NA	NA	NA	NA	NA	NA	NA	NA	NA	NA	NA	NA
Pseudomonas sp. Root9	2644619428	Sigma-54 interaction domain-containing protein	5	17.2	25.776	0	pfam00158===Sigma54_activat	0	0	0	0	27.9617	27.6629	27.4817	28.3231	NA	28.3833	28.8833	28.5103	28.0155	NA	27.831	NA	28.1757	NA	NA	27.4159	NA	NA	NA	NA	4	3	2	2	0	0.02703	0.131855	-0.73492	0.765271	0.812599	-0.06587	0.901205	0.971391	0.06158	NA	NA	NA	0.032921
Pseudomonas sp. Root9	2644619429	D-methionine transport system substrate-binding protein	16	67.7	323.31	COG1464===ABC-type metal ion transport system, periplasmic component/surface antigen	pfam03180===Lipoprotein_9	TIGR00363===lipoprotein, YaeC family	0	KO:K02073===metQ===D-methionine transport system substrate-binding protein	0	34.7945	34.6186	34.6186	34.657	34.2415	34.4874	33.7651	34.4134	33.5722	33.6102	33.671	33.4144	34.6131	34.6598	34.4832	34.6959	34.1914	33.9335	34.1092	33.893	4	4	4	4	4	0.067131	0.229473	0.44534	7e-06	0.000176	1.10522	0.380807	0.750047	0.05915	0.00064	0.014258	0.64037	0.021389
Pseudomonas sp. Root9	2644619432	amino acid ABC transporter ATP-binding protein, PAAT family	7	29.1	20.216	COG1126===ABC-type polar amino acid transport system, ATPase component	pfam00005===ABC_tran	0	EC:3.6.3.21===Polar-amino-acid-transporting ATPase.	KO:K02028===ABC.PA.A===polar amino acid transport system ATP-binding protein [EC:3.6.3.21]	5953===amino acid ABC transporter ATP-binding protein, PAAT family (TC 3.A.1.3.-)	27.3258	27.5533	27.7936	27.8987	26.8478	26.8259	28.3928	27.5397	NA	NA	NA	NA	27.9657	28.5486	28.3738	28.4149	NA	27.261	26.9897	NA	4	4	0	4	2	0.573151	0.747679	0.24131	NA	NA	NA	0.00891	0.191954	-0.68289	0.0741	0.230845	0.51754	NA
Pseudomonas sp. Root9	2644619433	amino acid ABC transporter substrate-binding protein, PAAT family	18	70.6	170.21	COG0834===ABC-type amino acid transport/signal transduction system, periplasmic component/domain	pfam00497===SBP_bac_3	0	0	KO:K02030===ABC.PA.S===polar amino acid transport system substrate-binding protein	5951===amino acid ABC transporter substrate-binding protein, PAAT family (TC 3.A.1.3.-)	31.3488	31.2392	31.4232	31.7933	31.6631	31.8063	31.8177	31.8011	29.8648	29.3668	30.0821	29.5125	32.0728	32.0063	32.0457	31.9666	30.4707	30.6595	30.6925	30.7769	4	4	4	4	4	0.070737	0.234642	-0.32089	0.000211	0.001675	1.74457	0.015756	0.215584	-0.57176	0.002678	0.034252	0.80121	0.000708
Pseudomonas sp. Root9	2644619434	Predicted ATPase	13	47.8	106.28	COG4637===Predicted ATPase	pfam13175===AAA_15<<>>pfam13304===AAA_21	0	0	0	0	29.8322	29.9139	29.9089	29.8321	30.0252	30.0235	29.6373	29.9615	29.9833	29.7235	30.0776	29.8569	30.0204	29.9698	29.8279	30.0393	29.8534	29.8698	29.9197	29.7968	4	4	4	4	4	0.699555	0.838529	-0.04016	0.658814	0.719792	-0.03862	0.150251	0.516917	-0.0926	0.741227	0.846571	0.01181	0.990183
Pseudomonas sp. Root9	2644619435	RND family efflux transporter, MFP subunit	12	48.9	130.84	COG0845===Multidrug efflux pump subunit AcrA (membrane-fusion protein)	pfam16576===HlyD_D23	TIGR01730===RND family efflux transporter, MFP subunit	0	0	0	29.8154	29.7201	29.8741	30.0227	29.3688	29.4817	29.0299	29.484	29.5507	29.6274	29.7191	30.0885	29.7487	29.5564	29.1286	29.5928	29.7884	29.1718	29.3025	29.7515	4	4	4	4	4	0.009398	0.066339	0.51699	0.448972	0.527119	0.11165	0.07072	0.39463	0.35146	0.104072	0.281716	0.35455	0.04511
Pseudomonas sp. Root9	2644619436	RND family efflux transporter, MFP subunit	18	59	106.52	COG0845===Multidrug efflux pump subunit AcrA (membrane-fusion protein)	pfam16576===HlyD_D23	TIGR01730===RND family efflux transporter, MFP subunit	0	0	0	30.4788	30.5454	30.657	30.5974	29.7917	30.3589	29.981	29.676	30.1116	30.6695	30.2941	30.4922	30.5151	30.3015	29.9618	30.3902	30.142	30.0297	30.2529	30.413	4	4	4	4	4	0.022237	0.115455	0.61776	0.240791	0.316108	0.17781	0.096913	0.446799	0.27749	0.014432	0.092237	0.36024	0.063991
Pseudomonas sp. Root9	2644619437	Multidrug efflux pump subunit AcrB	18	20.7	78.161	COG0841===Multidrug efflux pump subunit AcrB	pfam00873===ACR_tran	0	0	0	0	30.2371	30.3664	30.1732	30.5274	29.6013	29.6517	29.2109	29.3986	29.9524	29.7618	29.8376	30.2956	29.9954	30.1564	29.6242	30.2445	30.2217	29.7395	30.0435	30.2932	4	4	4	4	4	0.000671	0.012327	0.8604	0.047954	0.084856	0.36415	0.100412	0.452951	0.3209	0.144833	0.34462	0.25154	0.019305
Pseudomonas sp. Root9	2644619438	Glycosyl hydrolases related to GH101 family, GHL1-GHL3	19	31.1	159.49	0	pfam11308===Glyco_hydro_129	0	0	0	0	30.5077	30.4349	30.5895	30.1339	29.961	30.1164	29.9728	29.9699	30.6365	30.5219	30.6444	30.7958	30.0695	30.1735	30.124	30.4882	30.4696	30.0889	30.4865	30.7633	4	4	4	4	4	0.019423	0.104242	0.41146	0.099593	0.153174	-0.23316	0.188754	0.575704	0.20272	0.842298	0.912064	-0.03557	0.000169
Pseudomonas sp. Root9	2644619439	Methyltransferase domain-containing protein	11	65.4	89.454	0	pfam13649===Methyltransf_25	0	0	0	0	30.346	30.3865	30.3696	30.1628	29.7366	30.0254	30.7857	30.2165	30.7932	30.376	30.5844	30.2466	30.0523	29.8779	30.6223	30.3598	29.947	30.1789	30.5268	30.1213	4	4	4	4	4	0.616809	0.784631	0.12518	0.230921	0.304562	-0.18381	0.639752	0.882378	0.08817	0.404866	0.604893	0.12274	0.278631
Pseudomonas sp. Root9	2644619440	hypothetical protein	2	9	6.0853	0	0	0	0	0	0	NA	NA	NA	NA	26.3447	NA	NA	NA	NA	NA	NA	26.5311	NA	NA	27.6286	NA	NA	NA	NA	NA	0	1	1	1	0	NA	NA	NA	NA	NA	NA	NA	NA	NA	NA	NA	NA	NA
Pseudomonas sp. Root9	2644619443	D-methionine transport system substrate-binding protein	7	36.5	18.09	COG1464===ABC-type metal ion transport system, periplasmic component/surface antigen	pfam03180===Lipoprotein_9	TIGR00363===lipoprotein, YaeC family	0	KO:K02073===metQ===D-methionine transport system substrate-binding protein	0	NA	NA	NA	NA	27.9505	NA	27.4237	NA	27.3871	27.558	27.8996	27.2886	NA	NA	NA	NA	NA	NA	26.9987	NA	0	2	4	0	1	NA	NA	NA	NA	NA	NA	NA	NA	NA	NA	NA	NA	0.667462
Pseudomonas sp. Root9	2644619444	FMN-dependent oxidoreductase, nitrilotriacetate monooxygenase family	6	19.5	24.516	COG2141===Flavin-dependent oxidoreductase, luciferase family (includes alkanesulfonate monooxygenase SsuD and methylene tetrahydromethanopterin reductase)	pfam00296===Bac_luciferase	TIGR03860===FMN-dependent oxidoreductase, nitrilotriacetate monooxygenase family	0	0	0	NA	NA	NA	NA	NA	27.3397	27.9836	28.1786	NA	NA	NA	NA	NA	NA	NA	NA	NA	NA	27.486	NA	0	3	0	0	1	NA	NA	NA	NA	NA	NA	NA	NA	NA	NA	NA	NA	NA
Pseudomonas sp. Root9	2644619445	sulfur acquisition oxidoreductase, SfnB family	7	24.2	8.5257	COG1960===Acyl-CoA dehydrogenase related to the alkylation response protein AidB	pfam08028===Acyl-CoA_dh_2<<>>pfam02771===Acyl-CoA_dh_N	TIGR04022===sulfur acquisition oxidoreductase, SfnB family	0	0	0	27.84	28.5896	NA	28.6408	28.5869	28.6865	29.5703	28.7303	29.4075	28.653	29.1206	NA	28.8019	NA	NA	27.0959	29.5611	NA	28.667	28.8775	3	4	3	2	3	0.186611	0.400621	-0.53669	0.10885	0.164553	-0.70358	0.716842	0.910882	0.40791	0.143981	0.342873	-0.6784	0.621092
Pseudomonas sp. Root9	2644619446	sulfur acquisition oxidoreductase, SfnB family	9	24	36.202	COG1960===Acyl-CoA dehydrogenase related to the alkylation response protein AidB	pfam08028===Acyl-CoA_dh_2<<>>pfam02771===Acyl-CoA_dh_N	TIGR04022===sulfur acquisition oxidoreductase, SfnB family	0	0	0	NA	NA	NA	NA	27.6682	27.9347	28.5631	NA	NA	NA	NA	NA	NA	NA	NA	NA	NA	NA	NA	NA	0	3	0	0	0	NA	NA	NA	NA	NA	NA	NA	NA	NA	NA	NA	NA	NA
Pseudomonas sp. Root9	2644619448	L-cystine ABC transporter ATP-binding protein /Diaminopimelate ABC transporter ATP-binding protein	12	58.5	114.58	COG1126===ABC-type polar amino acid transport system, ATPase component	pfam00005===ABC_tran	0	EC:3.6.3.-===Hydrolases. Acting on acid anhydrides. Acting on acid anhydrides; catalyzing transmembrane movement of substances.	KO:K10010===ABC.CYST.A===cystine transport system ATP-binding protein [EC:3.6.3.-]	5993===L-cystine ABC transporter ATP-binding protein<<>>5997===Diaminopimelate ABC transporter ATP-binding protein	31.4415	31.5421	31.4066	31.2093	31.6143	31.3606	31.5209	31.2828	31.1947	31.0714	31.1747	31.4765	31.7035	31.5374	31.5767	31.8104	31.6423	31.3766	31.5557	31.4814	4	4	4	4	4	0.677566	0.825651	-0.0448	0.178485	0.246538	0.17056	0.033672	0.298222	-0.25712	0.25209	0.472935	-0.11414	0.110705
Pseudomonas sp. Root9	2644619449	L-cystine ABC transporter membrane protein /Diaminopimelate ABC transporter membrane protein	6	27.1	14.153	COG0765===ABC-type amino acid transport system, permease component	pfam00528===BPD_transp_1	TIGR01726===amine acid ABC transporter, permease protein, 3-TM region, His/Glu/Gln/Arg/opine family	0	KO:K10009===ABC.CYST.P===cystine transport system permease protein	5992===L-cystine ABC transporter membrane protein<<>>5996===Diaminopimelate ABC transporter membrane protein	29.4443	29.517	30.1989	29.4181	29.9978	29.7129	29.4505	29.7299	29.4387	29.2092	29.5725	29.5377	29.8874	29.7448	30.1516	29.6314	29.4829	29.9882	28.4054	29.7384	4	4	4	4	4	0.733496	0.859526	-0.0782	0.368315	0.449757	0.2051	0.380331	0.750047	-0.20919	0.570924	0.737837	0.24084	0.091137
Pseudomonas sp. Root9	2644619450	cystine transport system substrate-binding protein	19	63.3	216.03	COG0834===ABC-type amino acid transport/signal transduction system, periplasmic component/domain	pfam00497===SBP_bac_3	0	0	KO:K02424===fliY===cystine transport system substrate-binding protein	0	35.0273	34.7942	34.9541	35.0579	34.1668	34.3859	33.2413	33.6971	34.6931	34.6819	34.8169	34.7709	34.5758	34.7576	34.7785	34.6286	34.8649	34.925	35.0773	34.8262	4	4	4	4	4	0.020831	0.109744	1.08556	0.025435	0.05169	0.21763	0.012577	0.201719	0.27324	0.679923	0.807583	0.03498	0.04114
Pseudomonas sp. Root9	2644619451	D-cysteine desulfhydrase	16	61.6	323.31	COG2515===1-aminocyclopropane-1-carboxylate deaminase/D-cysteine desulfhydrase, PLP-dependent ACC family	pfam00291===PALP	TIGR01275===pyridoxal phosphate-dependent enzymes, D-cysteine desulfhydrase family	EC:4.4.1.15===D-cysteine desulfhydrase.	KO:K05396===dcyD===D-cysteine desulfhydrase [EC:4.4.1.15]	512===D-cysteine desulfhydrase (EC 4.4.1.15)	33.0622	33.0179	33.1151	33.1312	33.279	33.241	33.2073	33.3679	33.0554	33.0885	33.3743	33.1833	33.1399	33.1999	33.0553	32.9601	33.2159	33.3794	33.407	33.3497	4	4	4	4	4	0.00522	0.044235	-0.19224	0.289315	0.367547	-0.09379	0.906604	0.972637	-0.00723	0.003637	0.042402	-0.25644	0.278738
Pseudomonas sp. Root9	2644619452	serine O-acetyltransferase	14	74.4	323.31	COG1045===Serine acetyltransferase	pfam00132===Hexapep	TIGR01172===serine O-acetyltransferase	EC:2.3.1.30===Serine O-acetyltransferase.	KO:K00640===cysE===serine O-acetyltransferase [EC:2.3.1.30]	299===serine O-acetyltransferase (EC 2.3.1.30)	32.133	32.2047	32.0829	31.8531	31.4167	31.7035	32.0293	31.7771	32.4113	31.72	32.4337	31.9378	32.3044	31.9533	32.069	32.0975	32.5243	32.4119	32.5239	32.5279	4	4	4	4	4	0.071583	0.236281	0.33676	0.780908	0.824688	-0.05726	0.73352	0.913183	-0.03762	0.006993	0.065736	-0.42854	0.125078
Pseudomonas sp. Root9	2644619454	choline/glycine/proline betaine transport protein	12	26.4	120.02	COG1292===Choline-glycine betaine transporter	pfam02028===BCCT	TIGR00842===choline/carnitine/betaine transport	0	KO:K02168===betT, betS===choline/glycine/proline betaine transport protein	0	31.5322	31.5628	31.5822	31.4534	29.7319	30.2829	30.4486	30.1897	30.6182	30.0856	30.2727	29.6216	30.4968	30.736	29.8653	30.7213	30.6016	30.8963	31.3334	30.6345	4	4	4	4	4	0.0024	0.026659	1.36935	0.006319	0.018167	1.38308	0.012345	0.201719	1.07779	0.027347	0.131346	0.66616	0.959472
Pseudomonas sp. Root9	2644619455	L-glyceraldehyde 3-phosphate reductase	31	97.4	323.31	COG0667===Predicted oxidoreductase (related to aryl-alcohol dehydrogenase)	pfam00248===Aldo_ket_red	0	EC:1.1.1.-===Oxidoreductases. Acting on the CH-OH group of donors. With NAD(+) or NADP(+) as acceptor.	KO:K19265===gpr===L-glyceraldehyde 3-phosphate reductase [EC:1.1.1.-]	0	36.2934	36.3162	36.4674	36.4028	35.8916	36.0388	36.132	36.2679	36.4346	36.107	36.3603	36.1216	36.3123	36.4273	36.53	36.3317	36.5809	36.453	36.5792	36.8937	4	4	4	4	4	0.027241	0.132202	0.28734	0.279724	0.358093	0.11407	0.653031	0.885963	-0.03038	0.064843	0.212542	-0.25677	0.182182
Pseudomonas sp. Root9	2644619456	taurine dioxygenase	14	74.1	188.22	COG2175===Taurine dioxygenase, alpha-ketoglutarate-dependent	pfam02668===TauD	0	EC:1.14.11.17===Taurine dioxygenase.	KO:K03119===tauD===taurine dioxygenase [EC:1.14.11.17]	0	31.4903	31.5861	30.6596	31.2514	31.9009	32.2379	32.4865	32.3136	30.6109	29.7103	31.2372	29.7723	31.0589	31.1862	31.4995	31.4039	31.2344	31.4947	30.9204	30.7589	4	4	4	4	4	0.010008	0.068949	-0.98789	0.084122	0.133887	0.91418	0.86933	0.965116	-0.04031	0.605527	0.761452	0.14472	0.009714
Pseudomonas sp. Root9	2644619457	taurine transport system permease protein	2	13.3	5.3356	COG0600===ABC-type nitrate/sulfonate/bicarbonate transport system, permease component	pfam00528===BPD_transp_1	0	0	KO:K15552===tauC===taurine transport system permease protein	0	NA	NA	NA	NA	NA	NA	NA	NA	NA	NA	NA	NA	NA	NA	NA	NA	NA	NA	26.9066	NA	0	0	0	0	1	NA	NA	NA	NA	NA	NA	NA	NA	NA	NA	NA	NA	NA
Pseudomonas sp. Root9	2644619458	taurine transport system ATP-binding protein	7	29.3	24.516	COG4525===ABC-type taurine transport system, ATPase component	pfam00005===ABC_tran	0	EC:3.6.3.36===Taurine-transporting ATPase.	KO:K10831===tauB===taurine transport system ATP-binding protein [EC:3.6.3.36]	0	28.9147	29.4469	29.0426	29.0858	27.5774	28.1059	30.4077	28.6506	27.2921	29.2758	NA	27.3405	28.7955	28.8085	29.7181	28.6234	29.6913	28.7116	29.781	27.477	4	4	3	4	4	0.531675	0.724188	0.43709	0.216969	0.289804	1.15303	0.642382	0.88376	0.13613	0.729001	0.838953	0.20727	0.463387
Pseudomonas sp. Root9	2644619459	taurine transport system substrate-binding protein	15	62.2	88.963	COG4521===ABC-type taurine transport system, periplasmic component	pfam09084===NMT1	TIGR01729===taurine ABC transporter, periplasmic binding protein	0	KO:K15551===tauA===taurine transport system substrate-binding protein	0	31.6052	31.7338	31.7116	31.5264	31.7428	32.0211	30.8314	31.7052	31.5365	31.2823	31.3609	31.5799	31.6993	31.476	31.5081	31.3756	31.1461	31.1357	31.4997	31.6195	4	4	4	4	4	0.808083	0.901563	0.06913	0.059818	0.101537	0.20434	0.175437	0.560076	0.12954	0.092384	0.261077	0.294	0.643489
Pseudomonas sp. Root9	2644619460	glutamate-cysteine ligase	19	52.2	220.31	COG2918===Gamma-glutamylcysteine synthetase	pfam04262===Glu_cys_ligase	TIGR01434===glutamate--cysteine ligase	EC:6.3.2.2===Glutamate--cysteine ligase.	KO:K01919===gshA===glutamate--cysteine ligase [EC:6.3.2.2]	1727===glutamate-cysteine ligase (EC 6.3.2.2)	32.4534	32.2044	32.2748	32.3644	32.2626	32.4296	32.2777	32.6557	32.2634	32.2593	32.2219	32.2817	32.0579	32.0573	32.2431	32.1321	32.2298	32.2264	32.2187	32.4838	4	4	4	4	4	0.474483	0.689239	-0.08215	0.30236	0.380078	0.06766	0.028812	0.282751	0.20164	0.696567	0.817278	0.03458	0.199022
Pseudomonas sp. Root9	2644619461	acyl-CoA thioesterase	4	44.1	36.632	COG2050===Acyl-coenzyme A thioesterase PaaI, contains HGG motif	pfam03061===4HBT	TIGR00369===uncharacterized domain 1	EC:3.1.2.-===Hydrolases. Acting on ester bonds. Thiolester hydrolases.	KO:K02614===paaI===acyl-CoA thioesterase [EC:3.1.2.-]	0	29.7395	29.6465	29.7747	30.9232	30.0453	30.3088	30.136	30.7629	30.0211	29.2917	29.8	28.5492	29.7054	29.9054	29.8071	30.3425	29.5026	29.7134	29.5692	29.0639	4	4	4	4	4	0.434798	0.659678	-0.29226	0.222638	0.296009	0.6055	0.819368	0.949244	0.08088	0.164549	0.369628	0.5587	0.063897
Pseudomonas sp. Root9	2644619462	uncharacterized protein	45	66.5	323.31	COG2183===Transcriptional accessory protein Tex/SPT6	pfam09371===Tex_N<<>>pfam16921===Tex_YqgF<<>>pfam00575===S1<<>>pfam12836===HHH_3	TIGR00426===competence protein ComEA helix-hairpin-helix repeat region	0	KO:K06959===tex===protein Tex	0	35.2093	35.0119	35.276	35.1483	35.2795	35.4717	35.7644	35.3801	33.9142	33.6579	33.8273	33.5465	35.1754	35.3376	35.3672	34.9962	34.6703	34.8038	35.0869	34.4933	4	4	4	4	4	0.050251	0.192606	-0.31256	2e-05	0.000353	1.42488	0.595896	0.856765	-0.05774	0.042042	0.169435	0.3978	1.8e-05
Pseudomonas sp. Root9	2644619463	Two-component response regulator OmpR	17	79.3	166.15	COG0745===DNA-binding response regulator, OmpR family, contains REC and winged-helix (wHTH) domain	pfam00486===Trans_reg_C<<>>pfam00072===Response_reg	0	0	KO:K07659===ompR===two-component system, OmpR family, phosphate regulon response regulator OmpR	367===Two-component response regulator OmpR	33.885	33.663	33.8211	33.9213	34.2527	34.1002	33.991	34.0331	34.2256	34.4529	33.9793	34.1437	33.8022	33.913	33.9165	33.8603	33.8358	34.1505	34.1035	34.2393	4	4	4	4	4	0.015317	0.090142	-0.27163	0.022318	0.046834	-0.37778	0.46628	0.793721	-0.05043	0.052841	0.192315	-0.25972	0.396078
Pseudomonas sp. Root9	2644619464	Osmolarity sensor protein envZ	17	43.2	44.439	COG0642===Signal transduction histidine kinase	pfam02518===HATPase_c<<>>pfam00672===HAMP<<>>pfam00512===HisKA	0	EC:2.7.13.3===Histidine kinase.	KO:K07638===envZ===two-component system, OmpR family, osmolarity sensor histidine kinase EnvZ [EC:2.7.13.3]	366===Osmolarity sensor protein envZ (EC 2.7.13.3)	29.5976	29.7028	29.9568	30.1966	29.9877	30.3175	29.9528	30.8816	30.3302	30.1846	30.3037	30.2901	30.0172	29.9586	30.0347	30.1176	30.0981	29.7836	30.1226	30.2443	4	4	4	4	4	0.157151	0.363809	-0.42145	0.050395	0.088459	-0.41369	0.301206	0.688557	-0.16857	0.281188	0.502804	-0.19871	0.973683
Pseudomonas sp. Root9	2644619466	SSU ribosomal protein S6P modification protein	11	45.5	34.257	COG0189===Glutathione synthase/RimK-type ligase, ATP-grasp superfamily	pfam08443===RimK	TIGR00768===alpha-L-glutamate ligase, RimK family	EC:6.3.2.-===Ligases. Forming carbon-nitrogen bonds. Acid--amino-acid ligases (peptide synthases).	KO:K05844===rimK===ribosomal protein S6--L-glutamate ligase [EC:6.3.2.-]	2527===SSU ribosomal protein S6P modification protein	28.8042	28.7004	29.3046	28.6756	29.3004	28.9377	28.9506	28.5495	28.816	28.9314	29.2081	29.4632	29.1058	28.7306	29.2299	28.7487	28.976	29.2832	29.104	28.9807	4	4	4	4	4	0.775694	0.885133	-0.06336	0.301728	0.37974	-0.23344	0.685487	0.902273	-0.08254	0.254654	0.474972	-0.21479	0.45132
Pseudomonas sp. Root9	2644619467	Uncharacterized conserved protein	6	48.7	4.1053	COG4067===Uncharacterized conserved protein	pfam05618===Zn_protease	0	0	0	0	27.9474	27.8855	27.947	27.9779	28.0099	27.7796	NA	28.2715	28.2052	NA	28.0442	NA	27.9571	27.6887	NA	28.1037	27.9473	NA	27.7277	NA	4	3	2	3	2	0.627914	0.793372	-0.08085	0.246054	0.32123	-0.18525	0.868339	0.965116	0.02298	0.521079	0.704602	0.10194	0.569674
Pseudomonas sp. Root9	2644619468	EAL domain, c-di-GMP-specific phosphodiesterase class I (or its enzymatically inactive variant)	4	20.5	11.703	COG2200===EAL domain, c-di-GMP-specific phosphodiesterase class I (or its enzymatically inactive variant)	pfam00563===EAL	0	0	0	0	NA	NA	26.2361	27.0803	26.9207	NA	NA	NA	26.9044	27.1979	28.0458	26.3086	NA	NA	NA	NA	NA	26.9549	NA	26.9413	2	1	4	0	2	NA	NA	NA	0.48162	0.557821	-0.45595	NA	NA	NA	0.616835	0.770307	-0.28991	NA
Pseudomonas sp. Root9	2644619469	heat shock protein Hsp15	4	28.1	33.518	COG1188===Ribosomal 50S subunit-recycling heat shock protein, contains S4 domain	pfam01479===S4	0	0	KO:K04762===hslR===ribosome-associated heat shock protein Hsp15	5642===heat shock protein Hsp15	29.525	29.4015	29.8816	29.5787	29.3279	29.4733	29.6524	29.326	29.7036	29.4912	29.2647	28.561	29.5137	29.7846	29.9719	29.5924	29.6354	29.664	29.8038	30.0222	4	4	4	4	4	0.28324	0.515408	0.15182	0.272079	0.349728	0.34158	0.442398	0.781911	-0.11893	0.221035	0.437381	-0.18462	0.510184
Pseudomonas sp. Root9	2644619470	PAP2 superfamily protein	5	14.2	23.378	0	pfam01569===PAP2	0	0	0	0	30.6474	30.6214	30.7158	NA	28.8501	29.1157	29.4631	28.9313	28.1765	28.1224	28.4579	28.2167	29.9531	30.1459	29.8952	30.7415	28.7682	28.923	29.3696	28.435	3	4	4	4	4	0.001015	0.016155	1.5715	1.1e-05	0.000234	2.41819	0.088764	0.429968	0.47762	0.002364	0.031349	1.78759	0.003541
Pseudomonas sp. Root9	2644619471	molecular chaperone Hsp33	17	72.7	186.24	COG1281===Redox-regulated molecular chaperone, HSP33 family	pfam01430===HSP33	0	0	KO:K04083===hslO===molecular chaperone Hsp33	0	33.7278	33.6314	33.9519	33.7847	33.7421	33.9925	33.9027	33.7152	33.4237	33.3531	33.4631	33.3792	33.87	33.9555	33.9774	33.7164	33.4284	33.6267	33.5503	33.5921	4	4	4	4	4	0.521186	0.718677	-0.0642	0.007835	0.021354	0.36919	0.282691	0.676885	-0.10587	0.036624	0.155476	0.22456	0.004179
Pseudomonas sp. Root9	2644619472	phosphoenolpyruvate carboxykinase (ATP)	32	63.7	323.31	COG1866===Phosphoenolpyruvate carboxykinase, ATP-dependent	pfam01293===PEPCK_ATP	TIGR00224===phosphoenolpyruvate carboxykinase (ATP)	EC:4.1.1.49===Phosphoenolpyruvate carboxykinase (ATP).	KO:K01610===E4.1.1.49, pckA===phosphoenolpyruvate carboxykinase (ATP) [EC:4.1.1.49]	0	36.3899	36.3853	36.4913	36.3487	35.9802	36.2838	36.356	36.2325	35.6438	35.5894	35.7097	35.5067	36.126	36.2017	36.238	36.2649	36.1157	35.9635	36.1216	35.7603	4	4	4	4	4	0.097146	0.279821	0.1907	1.3e-05	0.000261	0.79144	0.003822	0.147704	0.19616	0.011721	0.082896	0.41357	0.001827
Pseudomonas sp. Root9	2644619476	Protein of unknown function (DUF1493)	3	14.3	4.6827	0	pfam07377===DUF1493	0	0	0	0	NA	27.3608	27.7947	NA	26.8791	27.6626	28.1759	NA	NA	NA	NA	NA	27.6195	27.768	27.651	27.4933	NA	26.7166	27.6623	NA	2	3	0	4	2	0.991204	0.996764	0.00522	NA	NA	NA	0.842362	0.956618	-0.05521	0.560212	0.732971	0.38834	NA
Pseudomonas sp. Root9	2644619480	Tetratricopeptide repeat-containing protein	12	43.2	66.427	0	pfam07719===TPR_2<<>>pfam13176===TPR_7	0	0	0	0	29.4249	29.4332	29.403	29.4947	30.0006	29.2332	28.7642	29.021	28.5001	27.715	28.6465	28.2861	29.7695	29.9372	30.2999	29.7327	29.1056	29.4723	29.3052	29.4663	4	4	4	4	4	0.539591	0.729465	0.18421	0.010668	0.026936	1.15205	0.029916	0.285131	-0.49585	0.327668	0.542389	0.10161	0.030144
Pseudomonas sp. Root9	2644619481	ATP-dependent DNA helicase RecQ	8	15.5	15.55	0	pfam16124===RecQ_Zn_bind<<>>pfam00270===DEAD<<>>pfam00271===Helicase_C	TIGR00614===ATP-dependent DNA helicase, RecQ family	EC:3.6.4.12===DNA helicase.	KO:K03654===recQ===ATP-dependent DNA helicase RecQ [EC:3.6.4.12]	0	26.9365	27.001	27.5567	27.5958	27.3192	27.539	27.433	27.4313	26.9905	27.0252	27.5079	27.1092	27.471	27.2839	27.5987	27.2792	27.3449	27.0448	27.6849	NA	4	4	4	4	3	0.441441	0.665063	-0.15811	0.612753	0.679956	0.1143	0.51843	0.827411	-0.1357	0.751574	0.851156	-0.08571	0.102224
Pseudomonas sp. Root9	2644619482	acyl-CoA thioester hydrolase	6	45.5	27.274	COG0824===Acyl-CoA thioesterase FadM	pfam13279===4HBT_2	TIGR00051===acyl-CoA thioester hydrolase, YbgC/YbaW family	EC:3.1.2.-===Hydrolases. Acting on ester bonds. Thiolester hydrolases.	KO:K07107===ybgC===acyl-CoA thioester hydrolase [EC:3.1.2.-]	0	29.2093	29.0614	29.0673	29.0224	28.9794	28.6268	28.7911	29.0058	29.4867	29.6384	29.5318	30.051	28.4075	28.5768	28.572	28.7726	29.4957	29.1979	29.241	29.1087	4	4	4	4	4	0.067066	0.229473	0.2393	0.015321	0.035174	-0.58688	0.00242	0.123287	0.50786	0.132618	0.323816	-0.17075	0.002672
Pseudomonas sp. Root9	2644619484	Glycine zipper	2	33.8	68.673	0	pfam13488===Gly-zipper_Omp	0	0	0	0	27.4992	NA	28.5393	NA	28.5605	28.1583	NA	NA	NA	NA	NA	27.9885	28.6376	28.2999	28.7701	NA	NA	28.2053	28.48	27.606	2	2	1	3	3	0.631474	0.79435	-0.34014	NA	NA	NA	0.475405	0.800022	-0.54991	0.908994	0.950073	-0.07786	NA
Pseudomonas sp. Root9	2644619485	oxidoreductase alpha (molybdopterin) subunit	25	41.6	180.32	COG0243===Anaerobic selenocysteine-containing dehydrogenase	pfam00384===Molybdopterin	TIGR01701===oxidoreductase alpha (molybdopterin) subunit	0	0	0	29.9664	29.8822	30.2454	30.0973	31.0338	30.7852	29.8471	30.6001	30.2812	30.8218	30.4259	31.1023	30.5946	30.5171	29.7064	30.6667	30.4939	30.2715	30.2836	30.9288	4	4	4	4	4	0.133248	0.332605	-0.51872	0.039321	0.072196	-0.60996	0.249282	0.646387	-0.32336	0.054436	0.194529	-0.44664	0.783938
Pseudomonas sp. Root9	2644619486	FdhD protein	1	2.5	1.4584	COG1526===Formate dehydrogenase assembly factor FdhD	pfam02634===FdhD-NarQ	TIGR00129===formate dehydrogenase family accessory protein FdhD	0	KO:K02379===fdhD===FdhD protein	0	NA	NA	NA	NA	NA	NA	NA	NA	NA	NA	NA	NA	NA	NA	NA	NA	NA	NA	NA	24.7842	0	0	0	0	1	NA	NA	NA	NA	NA	NA	NA	NA	NA	NA	NA	NA	NA
Pseudomonas sp. Root9	2644619487	LysM domain-containing protein	10	83.6	144.34	0	pfam01476===LysM<<>>pfam04972===BON	0	0	0	0	35.1003	35.2432	35.1461	35.1504	34.7604	34.9601	34.3546	34.9936	35.3134	35.5028	35.4047	35.7105	34.9695	34.9478	34.4137	34.9818	35.6272	34.9273	35.0943	35.5025	4	4	4	4	4	0.072673	0.23858	0.39279	0.026119	0.052741	-0.32286	0.093388	0.436987	0.33179	0.499334	0.684158	-0.12785	0.009085
Pseudomonas sp. Root9	2644619488	putative hydrolase of the HAD superfamily	9	46.6	62.026	COG1011===FMN phosphatase YigB, HAD superfamily	pfam13419===HAD_2	TIGR01509===haloacid dehalogenase superfamily, subfamily IA, variant 3 with third motif having DD or ED	0	KO:K07025===K07025===putative hydrolase of the HAD superfamily	0	30.1645	30.179	30.6381	30.2534	30.6699	30.5007	30.5277	30.8339	30.4205	30.5892	30.4538	30.5603	30.5743	30.7545	30.8357	30.6463	30.454	30.0902	30.4056	30.5322	4	4	4	4	4	0.058803	0.212386	-0.32429	0.175944	0.244204	-0.19722	0.029692	0.285131	-0.39399	0.690768	0.815729	-0.06177	0.207958
Pseudomonas sp. Root9	2644619489	ADP-ribose diphosphatase	9	48.4	201.08	COG1051===ADP-ribose pyrophosphatase YjhB, NUDIX family	pfam00293===NUDIX	0	EC:3.6.1.-===Hydrolases. Acting on acid anhydrides. In phosphorus-containing anhydrides.	KO:K08312===nudE===ADP-ribose diphosphatase [EC:3.6.1.-]	0	31.3273	31.3642	31.2433	31.3608	30.7301	30.7779	31.0855	30.9692	31.2536	31.109	31.5884	31.2522	31.194	30.7813	30.8433	31.2113	31.3577	30.898	31.0643	31.0038	4	4	4	4	4	0.009638	0.06737	0.43318	0.839142	0.870165	0.02308	0.064666	0.375935	0.3164	0.086178	0.250897	0.2429	0.021572
Pseudomonas sp. Root9	2644619490	3'(2'), 5'-bisphosphate nucleotidase	11	59.4	76.133	COG1218===3'-Phosphoadenosine 5'-phosphosulfate (PAPS) 3'-phosphatase	pfam00459===Inositol_P	TIGR01331===3'(2'),5'-bisphosphate nucleotidase, bacterial	EC:3.1.3.7===3'(2'),5'-bisphosphate nucleotidase.	KO:K01082===cysQ, MET22, BPNT1===3'(2'), 5'-bisphosphate nucleotidase [EC:3.1.3.7]	0	30.9411	31.0324	31.1669	31.0859	30.3978	30.7945	30.7589	30.8813	30.8994	30.8636	30.7054	30.606	31.0959	30.8291	30.9252	30.6725	30.7219	30.8799	30.901	31.311	4	4	4	4	4	0.038698	0.162271	0.34842	0.016432	0.037004	0.28794	0.145878	0.511554	0.17588	0.487362	0.676086	0.10308	0.652911
Pseudomonas sp. Root9	2644619492	thioesterase domain-containing protein, putative	5	43	15.05	0	pfam09500===YiiD_C	TIGR02447===thioesterase domain, putative	0	0	0	28.5843	28.4732	28.3394	28.3425	28.4917	28.0737	28.5859	28.825	28.0571	28.8374	28.2719	28.3088	28.419	28.0588	27.6647	NA	28.2549	28.0348	28.1251	28.9412	4	4	4	3	4	0.742187	0.864757	-0.05919	0.72751	0.778458	0.06606	0.211878	0.600875	0.38737	0.680527	0.807637	0.09588	0.602816
Pseudomonas sp. Root9	2644619493	two-component system, NtrC family, C4-dicarboxylate transport response regulator DctD	16	36.7	33.843	COG2204===DNA-binding transcriptional response regulator, NtrC family, contains REC, AAA-type ATPase, and a Fis-type DNA-binding domains	pfam00158===Sigma54_activat<<>>pfam00072===Response_reg	0	0	KO:K10126===dctD===two-component system, NtrC family, C4-dicarboxylate transport response regulator DctD	0	29.9389	30.0127	30.4636	30.5754	30.6891	30.786	30.5228	31.0907	30.5517	30.3952	30.5765	30.6751	30.1169	30.6917	30.5129	30.086	30.3995	30.4707	30.2233	30.8927	4	4	4	4	4	0.041703	0.170746	-0.52452	0.153654	0.217868	-0.30197	0.650002	0.885278	-0.10424	0.288219	0.508073	-0.2489	0.162954
Pseudomonas sp. Root9	2644619494	histidine kinase	14	28.9	55.294	COG4191===Signal transduction histidine kinase regulating C4-dicarboxylate transport system	pfam00512===HisKA<<>>pfam02518===HATPase_c	0	EC:2.7.13.3===Histidine kinase.	KO:K10125===dctB===two-component system, NtrC family, C4-dicarboxylate transport sensor histidine kinase DctB [EC:2.7.13.3]	2357===histidine kinase (EC 2.7.13.3)	28.8546	28.7794	28.9483	28.5635	28.9125	28.8447	29.113	28.6848	28.9137	28.9303	29.034	28.799	28.8653	29.0842	28.5824	28.9561	28.7797	28.4405	28.7474	29.0406	4	4	4	4	4	0.429605	0.655616	-0.10229	0.222933	0.296094	-0.13278	0.549372	0.838729	-0.08553	0.824773	0.90046	0.03438	0.775642
Pseudomonas sp. Root9	2644619495	dTDP-4-dehydrorhamnose reductase	12	67.1	323.31	COG1091===dTDP-4-dehydrorhamnose reductase	pfam04321===RmlD_sub_bind	TIGR01214===dTDP-4-dehydrorhamnose reductase	EC:1.1.1.133===dTDP-4-dehydrorhamnose reductase.	KO:K00067===rfbD, rmlD===dTDP-4-dehydrorhamnose reductase [EC:1.1.1.133]	601===dTDP-4-dehydrorhamnose reductase (EC 1.1.1.133)	31.9091	31.8742	31.8979	32.0438	32.0649	32.1957	32.433	32.1545	31.4155	31.3149	31.7004	31.6423	31.8428	31.7044	31.6477	32.1614	31.9617	31.5407	31.6799	31.4281	4	4	4	4	4	0.028855	0.13737	-0.28078	0.013972	0.032613	0.41301	0.492879	0.812127	0.09218	0.089625	0.255846	0.27864	0.001299
Pseudomonas sp. Root9	2644619496	dTDP-4-dehydrorhamnose 3,5-epimerase	8	53.6	57.652	COG1898===dTDP-4-dehydrorhamnose 3,5-epimerase or related enzyme	pfam00908===dTDP_sugar_isom	TIGR01221===dTDP-4-dehydrorhamnose 3,5-epimerase	EC:5.1.3.13===dTDP-4-dehydrorhamnose 3,5-epimerase.	KO:K01790===rfbC, rmlC===dTDP-4-dehydrorhamnose 3,5-epimerase [EC:5.1.3.13]	603===dTDP-4-dehydrorhamnose 3,5-epimerase (EC 5.1.3.13)	30.0426	29.1586	30.0751	30.1538	30.8602	30.3007	30.4552	30.5004	29.6691	30.0086	NA	30.2239	30.3867	30.2297	30.6049	29.6921	29.9415	30.1428	29.7834	30.3687	4	4	3	4	4	0.056655	0.208172	-0.67165	0.715958	0.769465	-0.10971	0.27037	0.666771	-0.37085	0.485688	0.675385	-0.20162	0.049002
Pseudomonas sp. Root9	2644619497	glucose-1-phosphate thymidylyltransferase	15	67	107.31	COG1209===dTDP-glucose pyrophosphorylase	pfam00483===NTP_transferase	TIGR01207===glucose-1-phosphate thymidylyltransferase, short form	EC:2.7.7.24===Glucose-1-phosphate thymidylyltransferase.	KO:K00973===E2.7.7.24, rfbA, rffH===glucose-1-phosphate thymidylyltransferase [EC:2.7.7.24]	0	32.0752	32.1636	32.2494	32.0026	32.6648	32.54	32.425	32.4495	31.3899	31.6181	31.372	31.7838	32.4856	32.2846	32.4951	32.4846	31.8717	31.9206	31.8611	32.0245	4	4	4	4	4	0.001998	0.023962	-0.39716	0.004353	0.013622	0.58174	0.005372	0.159206	-0.31478	0.024093	0.1222	0.20322	0.000464
Pseudomonas sp. Root9	2644619498	dTDP-glucose 4,6-dehydratase	18	60.6	279.46	COG1088===dTDP-D-glucose 4,6-dehydratase	pfam16363===GDP_Man_Dehyd	TIGR01181===dTDP-glucose 4,6-dehydratase	EC:4.2.1.46===dTDP-glucose 4,6-dehydratase.	KO:K01710===E4.2.1.46, rfbB, rffG===dTDP-glucose 4,6-dehydratase [EC:4.2.1.46]	600===dTDP-glucose 4,6-dehydratase (EC 4.2.1.46)	32.2544	32.3663	32.4274	32.4192	33.0233	33.0615	32.8069	32.9441	31.7233	31.7878	31.6489	31.851	32.613	32.5042	32.2766	32.3942	32.327	32.3262	32.0091	32.0653	4	4	4	4	4	0.000238	0.006312	-0.59214	4.8e-05	0.000631	0.61409	0.378773	0.750047	-0.08019	0.11388	0.295232	0.18491	5e-06
Pseudomonas sp. Root9	2644619499	4-aminobutyrate aminotransferase	34	53.4	323.31	COG0160===4-aminobutyrate aminotransferase or related aminotransferase	pfam01636===APH<<>>pfam00202===Aminotran_3	0	0	0	7272===hydroxylysine kinase	31.3939	31.5179	31.8486	31.9104	31.7342	31.6294	31.7876	32.1713	32.8711	32.5486	32.9764	32.3912	31.4865	31.7153	31.8894	31.7173	32.0199	31.7728	31.8355	32.2828	4	4	4	4	4	0.381268	0.609774	-0.16294	0.001484	0.006292	-1.02914	0.827567	0.950695	-0.03443	0.11814	0.302332	-0.31002	0.003188
Pseudomonas sp. Root9	2644619500	agmatine deiminase	14	45.9	323.31	COG2957===Agmatine/peptidylarginine deiminase	pfam04371===PAD_porph	TIGR03380===agmatine deiminase	EC:3.5.3.12===Agmatine deiminase.	KO:K10536===aguA===agmatine deiminase [EC:3.5.3.12]	6803===agmatine deiminase (EC 3.5.3.12)	32.4042	32.3839	31.7175	32.3227	32.7575	31.737	31.8201	32.0026	32.3107	32.311	32.1697	32.301	32.0293	32.0742	32.2082	32.3878	32.2964	32.5776	32.1474	32.4425	4	4	4	4	4	0.671105	0.820908	0.1278	0.71818	0.770391	-0.06601	0.867819	0.965116	0.03225	0.439766	0.636	-0.15889	0.468241
Pseudomonas sp. Root9	2644619504	outer membrane porin, OprD family	28	74	323.31	0	pfam03573===OprD	0	0	0	0	36.6033	36.7026	36.3353	36.7551	36.3704	36.3089	36.5719	36.2714	34.9659	35.0349	34.9387	35.191	36.8016	36.7426	36.9887	36.8307	36.3582	36.6087	36.4957	36.158	4	4	4	4	4	0.110997	0.302294	0.21844	3.2e-05	0.000487	1.5665	0.076749	0.406559	-0.2418	0.199894	0.413677	0.19394	6e-06
Pseudomonas sp. Root9	2644619505	LysR substrate binding domain-containing protein	3	17.8	10.12	0	pfam03466===LysR_substrate	0	0	0	2291===transcriptional regulator, LysR family	NA	27.5707	27.2666	27.6216	27.4506	NA	27.7864	27.9234	NA	27.4145	27.8254	27.335	27.5966	27.6655	27.5999	27.9295	27.6087	NA	27.4643	NA	3	3	3	4	2	0.26474	0.493975	-0.23385	0.84807	0.878458	-0.03866	0.197053	0.589779	-0.21158	0.729871	0.838953	-0.05016	0.399204
Pseudomonas sp. Root9	2644619509	Flavin-dependent oxidoreductase, luciferase family (includes alkanesulfonate monooxygenase SsuD and methylene tetrahydromethanopterin reductase)	8	26.3	40.625	COG2141===Flavin-dependent oxidoreductase, luciferase family (includes alkanesulfonate monooxygenase SsuD and methylene tetrahydromethanopterin reductase)	pfam00296===Bac_luciferase	0	0	0	0	31.5625	31.9161	31.9044	31.823	33.5888	33.4449	32.9532	33.1597	33.6988	33.7094	33.7396	33.9565	32.7849	32.3967	32.3372	32.4021	33.1131	33.077	33.0294	33.3061	4	4	4	4	4	0.000343	0.007749	-1.48517	3e-06	0.000112	-1.9746	0.002405	0.123287	-0.67875	2.4e-05	0.001969	-1.32989	0.033534
Pseudomonas sp. Root9	2644619510	hypothetical protein	2	8.3	3.2377	0	0	0	0	0	0	NA	NA	NA	NA	NA	NA	NA	NA	NA	NA	24.899	NA	NA	NA	NA	NA	NA	NA	NA	NA	0	0	1	0	0	NA	NA	NA	NA	NA	NA	NA	NA	NA	NA	NA	NA	NA
Pseudomonas sp. Root9	2644619521	amino acid ABC transporter membrane protein 2, PAAT family	5	30.5	10.874	COG4160===ABC-type arginine/histidine transport system, permease component	pfam00528===BPD_transp_1	TIGR01726===amine acid ABC transporter, permease protein, 3-TM region, His/Glu/Gln/Arg/opine family	0	KO:K02029===ABC.PA.P===polar amino acid transport system permease protein	6082===amino acid ABC transporter membrane protein 2, PAAT family (TC 3.A.1.3.-)	29.3181	29.3954	30.0129	29.6025	29.0723	29.0222	29.5568	29.6752	28.1011	28.6088	28.8955	28.9252	28.9516	29.7597	29.9864	29.7001	28.5661	28.9152	29.215	NA	4	4	4	4	3	0.313451	0.547775	0.25062	0.00909	0.024067	0.94958	0.952144	0.989141	-0.01718	0.044337	0.173489	0.68349	0.033489
Pseudomonas sp. Root9	2644619522	amino acid ABC transporter membrane protein 1, PAAT family	4	17.3	9.4713	COG4215===ABC-type arginine transport system, permease component	pfam00528===BPD_transp_1	TIGR01726===amine acid ABC transporter, permease protein, 3-TM region, His/Glu/Gln/Arg/opine family	0	KO:K02029===ABC.PA.P===polar amino acid transport system permease protein	6081===amino acid ABC transporter membrane protein 1, PAAT family (TC 3.A.1.3.-)	27.2879	28.0288	28.1903	28.5823	27.4056	27.3424	27.9693	28.0814	NA	27.3325	27.4266	27.1397	27.3981	27.9495	28.6453	28.0221	27.2731	27.0999	27.2879	NA	4	4	3	4	3	0.371334	0.600683	0.32265	0.07116	0.117125	0.72272	0.96186	0.989903	0.01856	0.056385	0.197602	0.80203	0.125334
Pseudomonas sp. Root9	2644619523	amino acid ABC transporter substrate-binding protein, PAAT family	19	70.4	282.97	COG0834===ABC-type amino acid transport/signal transduction system, periplasmic component/domain	pfam00497===SBP_bac_3	TIGR01096===lysine-arginine-ornithine-binding periplasmic protein	0	KO:K02030===ABC.PA.S===polar amino acid transport system substrate-binding protein	5951===amino acid ABC transporter substrate-binding protein, PAAT family (TC 3.A.1.3.-)	34.465	34.5709	34.5769	34.4856	33.7227	33.8441	32.534	33.5105	34.8402	35.0153	34.9552	35.22	34.206	34.3761	34.5938	34.143	34.5643	34.4183	34.8373	34.6957	4	4	4	4	4	0.032062	0.14609	1.12176	0.00555	0.016448	-0.48307	0.147173	0.512087	0.19487	0.336153	0.54795	-0.10432	0.009806
Pseudomonas sp. Root9	2644619524	amino acid ABC transporter ATP-binding protein, PAAT family	11	52.1	166.72	COG4598===ABC-type histidine transport system, ATPase component	pfam00005===ABC_tran	0	EC:3.6.3.21===Polar-amino-acid-transporting ATPase.	KO:K02028===ABC.PA.A===polar amino acid transport system ATP-binding protein [EC:3.6.3.21]	5953===amino acid ABC transporter ATP-binding protein, PAAT family (TC 3.A.1.3.-)	32.1355	31.8082	32.0471	32.0471	31.7392	31.7864	31.737	31.6605	31.1728	30.8677	31.0008	30.7493	31.7528	32.1572	32.2138	32.2296	31.293	31.0411	30.9928	30.6022	4	4	4	4	4	0.022331	0.115734	0.2787	0.000129	0.001209	1.06185	0.57893	0.848326	-0.07886	0.002169	0.030142	1.02721	0.002057
Pseudomonas sp. Root9	2644619525	gamma-aminobutyrate:proton symporter, AAT family	6	10.4	159.77	COG1113===L-asparagine transporter and related permeases	pfam00324===AA_permease	TIGR01773===gamma-aminobutyrate permease	0	KO:K11735===gabP===GABA permease	6748===gamma-aminobutyrate:proton symporter, AAT family (TC 2.A.3.1.4)	26.8981	27.3021	27.4737	27.6988	30.3408	29.0294	29.9289	30.0143	32.621	32.543	32.7669	32.7144	28.7238	30.3367	27.7864	28.5878	28.0446	28.0399	28.1461	27.9469	4	4	4	4	4	0.000677	0.012357	-2.48519	2.3e-05	0.000374	-5.31816	0.060416	0.364896	-1.51551	0.022304	0.115972	-0.70123	0.001669
Pseudomonas sp. Root9	2644619526	hypothetical protein	1	10.9	9.2685	0	0	0	0	0	0	29.2659	29.2063	30.4623	30.106	30.0844	29.5782	30.9557	28.9668	29.3201	NA	29.4536	29.5709	29.8542	29.6519	29.8164	30.2299	29.7305	29.9355	29.935	29.7636	4	4	3	4	4	0.804156	0.900981	-0.13615	0.394903	0.47627	0.31191	0.721856	0.912223	-0.12802	0.813375	0.893754	-0.08104	0.36703
Pseudomonas sp. Root9	2644619528	4-amino-4-deoxy-L-arabinose transferase	7	12.5	18.351	COG1807===4-amino-4-deoxy-L-arabinose transferase or related glycosyltransferase of PMT family	pfam13231===PMT_2	0	0	0	0	27.7826	27.7294	28.0177	28.5696	28.7591	29.0423	28.8501	NA	NA	27.9369	NA	28.2489	28.0498	27.792	28.1426	NA	28.1121	27.9811	28.1109	28.1911	4	3	2	3	4	0.014656	0.08769	-0.85899	0.798424	0.837443	-0.06805	0.896811	0.971391	0.03004	0.730093	0.838953	-0.07396	0.069719
Pseudomonas sp. Root9	2644619529	hypothetical protein	9	55.2	186.17	0	0	0	0	0	0	30.3897	30.5209	30.4213	30.5344	30.7388	30.4835	30.536	30.292	29.4452	29.398	29.4362	30.0869	30.8378	30.3479	30.5002	30.8291	30.0334	29.9433	30.0251	29.4876	4	4	4	4	4	0.665882	0.81836	-0.04599	0.011207	0.027948	0.87501	0.280638	0.675731	-0.16218	0.016002	0.095385	0.59421	0.005459
Pseudomonas sp. Root9	2644619530	DNA-binding transcriptional regulator, LysR family	2	9.3	2.3977	COG0583===DNA-binding transcriptional regulator, LysR family	pfam03466===LysR_substrate<<>>pfam00126===HTH_1	0	0	0	0	NA	NA	NA	NA	NA	NA	NA	NA	NA	NA	NA	NA	NA	25.978	NA	NA	NA	NA	NA	NA	0	0	0	1	0	NA	NA	NA	NA	NA	NA	NA	NA	NA	NA	NA	NA	NA
Pseudomonas sp. Root9	2644619536	Fe-S cluster biosynthesis and repair protein YggX	12	87.8	97.928	COG2924===Fe-S cluster biosynthesis and repair protein YggX	pfam04362===Iron_traffic	0	0	0	0	33.8314	33.3304	33.8231	33.3805	33.178	33.548	33.6658	33.005	33.2162	33.0474	32.9453	32.8759	33.3039	33.4308	33.1328	33.2532	33.4432	33.3556	33.2493	32.8498	4	4	4	4	4	0.285893	0.517413	0.24215	0.016598	0.037261	0.57016	0.103541	0.457459	0.31118	0.100751	0.274526	0.36687	0.12342
Pseudomonas sp. Root9	2644619537	A/G-specific DNA-adenine glycosylase	8	22.8	13.968	COG1194===Adenine-specific DNA glycosylase, acts on AG and A-oxoG pairs	pfam00633===HHH<<>>pfam00730===HhH-GPD<<>>pfam14815===NUDIX_4	TIGR01084===A/G-specific adenine glycosylase	EC:3.2.2.-===Hydrolases. Glycosylases. Hydrolyzing N-glycosyl compounds.	KO:K03575===mutY===A/G-specific adenine glycosylase [EC:3.2.2.-]	528===A/G-specific DNA-adenine glycosylase (EC 3.2.2.-)	29.1786	29.5291	29.6475	NA	29.6706	29.0503	29.2351	28.9437	29.4081	29.3903	29.8668	29.4443	29.4527	29.0581	28.8529	29.4683	29.4603	29.2745	28.7234	NA	3	4	4	4	3	0.33658	0.567985	0.22683	0.696269	0.754313	-0.07563	0.292803	0.682646	0.24373	0.328374	0.542634	0.29896	0.180021
Pseudomonas sp. Root9	2644619538	AsmA protein	33	49.2	323.31	COG2982===Uncharacterized protein involved in outer membrane biogenesis	pfam05170===AsmA	0	0	KO:K07289===asmA===AsmA protein	0	34.3067	34.4021	34.3495	34.4543	34.1535	33.9732	34.0813	34.0819	34.4542	34.0797	34.3886	34.138	34.3774	34.2632	34.4294	34.607	34.1865	33.9896	34.0121	34.1038	4	4	4	4	4	0.000858	0.014558	0.30568	0.314991	0.394505	0.11303	0.626828	0.876737	-0.0411	0.002097	0.029634	0.30515	0.125
Pseudomonas sp. Root9	2644619539	Nitrate/nitrite transporter NarK	10	22.4	178.43	COG2223===Nitrate/nitrite transporter NarK	pfam07690===MFS_1	0	0	0	0	33.9993	33.9638	33.8445	32.8528	33.8068	33.9878	34.201	33.6938	33.6078	33.4304	33.5366	33.3961	34.1258	33.9695	34.1449	33.8901	33.9051	34.0896	34.0752	33.8245	4	4	4	4	4	0.432001	0.656325	-0.25726	0.575462	0.646425	0.17239	0.272577	0.666771	-0.36748	0.344208	0.557482	-0.30847	0.022736
Pseudomonas sp. Root9	2644619541	imidazoleglycerol-phosphate dehydratase	14	70.2	176.25	COG0131===Imidazoleglycerol phosphate dehydratase HisB	pfam00475===IGPD	0	EC:4.2.1.19===Imidazoleglycerol-phosphate dehydratase.	KO:K01693===hisB===imidazoleglycerol-phosphate dehydratase [EC:4.2.1.19]	419===imidazoleglycerol-phosphate dehydratase (EC 4.2.1.19)	34.1351	34.0221	34.0859	33.6651	34.2097	34.6969	34.5988	34.1043	34.3682	34.2337	34.1594	34.2225	33.7677	34.3635	34.0461	34.0401	33.8337	34.1488	34.118	33.7385	4	4	4	4	4	0.059425	0.213422	-0.42541	0.080043	0.128549	-0.26892	0.650005	0.885278	-0.0773	0.910626	0.951091	0.01729	0.366094
Pseudomonas sp. Root9	2644619542	imidazole glycerol phosphate synthase subunit hisH	16	79.2	132.8	COG0118===Imidazoleglycerol phosphate synthase glutamine amidotransferase subunit HisH	pfam00117===GATase	TIGR01855===imidazole glycerol phosphate synthase, glutamine amidotransferase subunit	EC:2.4.2.-===Transferases. Glycosyltransferases. Pentosyltransferases.	KO:K02501===hisH===glutamine amidotransferase [EC:2.4.2.-]	417===imidazole glycerol phosphate synthase subunit hisH (EC 2.4.2.-)	32.8085	32.8391	32.8818	33.22	33.2338	33.57	33.2505	33.0778	33.7219	33.1887	33.736	32.9716	32.7373	33.3563	32.8406	33.1329	32.9416	33.0503	33.1177	32.6288	4	4	4	4	4	0.049456	0.191079	-0.34569	0.089225	0.140042	-0.46723	0.659233	0.890448	-0.07941	0.985604	0.994895	0.00272	0.603946
Pseudomonas sp. Root9	2644619543	Uncharacterized conserved protein, DUF2164 family	4	44.7	9.2034	COG5460===Uncharacterized conserved protein, DUF2164 family	pfam09932===DUF2164	0	0	0	0	28.0879	27.6655	28.0017	28.3969	29.0428	28.1151	28.4972	29.075	28.3603	28.4185	28.7114	28.2873	28.2483	28.3049	28.897	28.4595	27.747	28.5572	27.7179	28.5013	4	4	4	4	4	0.064936	0.225039	-0.64454	0.069903	0.115472	-0.40638	0.081514	0.411472	-0.43944	0.749025	0.850189	-0.09285	0.393641
Pseudomonas sp. Root9	2644619544	1-(5-phosphoribosyl)-5-[(5-phosphoribosylamino)methylideneamino] imidazole-4-carboxamide isomerase	16	82	132.74	COG0106===Phosphoribosylformimino-5-aminoimidazole carboxamide ribonucleotide (ProFAR) isomerase	pfam00977===His_biosynth	TIGR00007===phosphoribosylformimino-5-aminoimidazole carboxamide ribotide isomerase	EC:5.3.1.16===1-(5-phosphoribosyl)-5- ((5-phosphoribosylamino)methylideneamino)imidazole-4-carboxamide isomerase.	KO:K01814===hisA===phosphoribosylformimino-5-aminoimidazole carboxamide ribotide isomerase [EC:5.3.1.16]	411===1-(5-phosphoribosyl)-5-[(5-phosphoribosylamino)methylideneamino] imidazole-4-carboxamide isomerase (EC 5.3.1.16)	34.3633	34.2424	34.5374	34.6815	34.0563	34.6553	34.4594	34.3779	34.0202	34.1328	34.4293	33.8676	34.3288	34.3184	34.4851	34.1574	34.3748	34.1987	34.5545	34.4365	4	4	4	4	4	0.678311	0.825651	0.06892	0.067647	0.112335	0.34368	0.303198	0.688697	0.13374	0.613612	0.767613	0.06502	0.161877
Pseudomonas sp. Root9	2644619545	imidazole glycerol phosphate synthase subunit hisF	13	47.7	97.83	COG0107===Imidazole glycerol phosphate synthase subunit HisF	pfam00977===His_biosynth	TIGR00735===imidazoleglycerol phosphate synthase, cyclase subunit	EC:4.1.3.-===Lyases. Carbon-carbon lyases. Oxo-acid-lyases.	KO:K02500===hisF===cyclase [EC:4.1.3.-]	418===imidazole glycerol phosphate synthase subunit hisF (EC 4.1.3.-)	32.4211	32.5577	32.5358	32.2789	32.5327	32.8202	32.746	32.1171	32.1538	32.3628	32.2013	32.0331	32.5202	32.15	32.3819	32.6042	32.5154	32.364	32.621	32.0983	4	4	4	4	4	0.569033	0.746849	-0.10563	0.031862	0.061363	0.2606	0.782909	0.937468	0.03428	0.724501	0.836331	0.04872	0.098853
Pseudomonas sp. Root9	2644619546	polar amino acid transport system substrate-binding protein	6	22.8	3.8878	COG0834===ABC-type amino acid transport/signal transduction system, periplasmic component/domain	pfam00497===SBP_bac_3	0	0	KO:K02030===ABC.PA.S===polar amino acid transport system substrate-binding protein	0	NA	NA	NA	NA	NA	NA	NA	NA	27.5275	NA	NA	NA	NA	NA	NA	NA	NA	NA	NA	NA	0	0	1	0	0	NA	NA	NA	NA	NA	NA	NA	NA	NA	NA	NA	NA	NA
Pseudomonas sp. Root9	2644619548	hypothetical protein	6	45.5	37.098	COG2861===Uncharacterized conserved protein YibQ, putative polysaccharide deacetylase 2 family	pfam04748===Polysacc_deac_2	0	0	KO:K09798===K09798===uncharacterized protein	0	29.8849	29.1275	29.2192	29.3307	29.511	28.8941	28.5476	28.2342	29.2914	29.3301	29.1365	29.1417	29.4968	NA	29.4481	28.8711	NA	29.1943	28.903	29.2996	4	4	4	3	3	0.124349	0.322521	0.59383	0.409412	0.489474	0.16566	0.673695	0.896895	0.11856	0.26902	0.491663	0.25827	0.215694
Pseudomonas sp. Root9	2644619549	carboxyl-terminal processing protease	24	61.3	250.35	COG0793===C-terminal processing protease CtpA/Prc, contains a PDZ domain	pfam13180===PDZ_2<<>>pfam03572===Peptidase_S41	TIGR00225===C-terminal peptidase (prc)	EC:3.4.21.102===C-terminal processing peptidase.	KO:K03797===E3.4.21.102, prc, ctpA===carboxyl-terminal processing protease [EC:3.4.21.102]	0	34.0125	34.0511	34.1781	33.8465	33.7859	33.9186	33.8416	34.0371	33.7414	33.8569	34.11	34.042	33.9171	33.7294	33.9664	33.9671	34.0156	33.8135	33.9985	34.0441	4	4	4	4	4	0.201096	0.420074	0.12623	0.467818	0.545345	0.08445	0.203436	0.597175	0.12706	0.55444	0.729281	0.0541	0.694333
Pseudomonas sp. Root9	2644619550	Septal ring factor EnvC, activator of murein hydrolases AmiA and AmiB	20	49.4	323.31	COG4942===Septal ring factor EnvC, activator of murein hydrolases AmiA and AmiB	pfam01551===Peptidase_M23	0	0	0	0	31.801	31.8928	31.9184	31.8637	31.9104	32.1035	31.8817	31.8285	31.7118	31.9567	31.7897	31.726	32.0291	31.8692	31.6209	31.6651	31.8683	31.5427	31.5278	31.5782	4	4	4	4	4	0.393814	0.62	-0.06204	0.299565	0.37791	0.07291	0.504392	0.819921	0.07293	0.052988	0.192448	0.23973	0.151731
Pseudomonas sp. Root9	2644619553	phosphoglycerate mutase	28	69.5	323.31	COG0696===Phosphoglycerate mutase (BPG-independent, AlkP superfamily)	pfam06415===iPGM_N<<>>pfam01676===Metalloenzyme	TIGR01307===phosphoglycerate mutase (2,3-diphosphoglycerate-independent)	EC:5.4.2.12===Phosphoglycerate mutase (2,3-diphosphoglycerate-independent).	KO:K15633===gpmI===2,3-bisphosphoglycerate-independent phosphoglycerate mutase [EC:5.4.2.12]	1478===phosphoglycerate mutase (EC 5.4.2.1)	35.0736	35.0533	34.9646	35.0053	34.9481	34.9093	34.8513	35.2759	34.8527	34.9965	34.8331	34.9483	34.9237	34.9595	35.1996	34.9677	35.0007	34.9273	35.0263	35.1467	4	4	4	4	4	0.792406	0.896354	0.02802	0.051532	0.090062	0.11653	0.872858	0.965116	0.01156	0.984485	0.994113	-0.00106	0.438714
Pseudomonas sp. Root9	2644619554	Rhodanese-related sulfurtransferase	10	66.4	203.5	COG0607===Rhodanese-related sulfurtransferase	pfam00581===Rhodanese	0	0	0	0	34.14	33.5363	34.0632	33.4571	33.4063	33.7995	34.145	33.2364	32.6237	32.2497	32.8974	31.4718	33.7242	33.9568	33.1299	33.7611	33.1854	33.0453	33.4338	32.2388	4	4	4	4	4	0.5924	0.76311	0.15236	0.009634	0.025109	1.48848	0.556251	0.843214	0.15617	0.043888	0.172504	0.82332	0.014494
Pseudomonas sp. Root9	2644619555	glutaredoxin 3	6	66.7	55.861	COG0695===Glutaredoxin	pfam00462===Glutaredoxin	TIGR02181===Glutaredoxin, GrxC family	0	KO:K03676===grxC, GLRX, GLRX2===glutaredoxin 3	0	31.3814	31.5104	31.3032	31.4838	31.4819	31.4413	31.2904	32.2043	31.392	30.8833	31.4012	30.5984	30.9533	31.4046	31.6164	31.3387	31.4975	31.3098	31.165	31.601	4	4	4	4	4	0.4372	0.661784	-0.18475	0.173775	0.241956	0.35099	0.568219	0.8456	0.09148	0.818229	0.895894	0.02641	0.108639
Pseudomonas sp. Root9	2644619556	protein translocase subunit secB	7	64.2	247.29	COG1952===Preprotein translocase subunit SecB	pfam02556===SecB	TIGR00809===protein-export chaperone SecB	0	KO:K03071===secB===preprotein translocase subunit SecB	2941===protein translocase subunit secB	34.3875	34.1907	34.6408	34.5801	34.2022	34.3443	34.3547	34.6317	33.154	33.4065	33.559	33.4439	34.3899	34.6103	35.057	34.3182	33.8956	34.2233	34.4473	34.1056	4	4	4	4	4	0.641795	0.801418	0.06654	0.000242	0.00181	1.05891	0.493598	0.812127	-0.14409	0.11723	0.301254	0.28181	0.000205
Pseudomonas sp. Root9	2644619557	tRNA (cytidine/uridine-2'-O-)-methyltransferase	7	65.5	33.339	COG0219===tRNA(Leu) C34 or U34 (ribose-2'-O)-methylase TrmL, contains SPOUT domain	pfam00588===SpoU_methylase	TIGR00185===tRNA (cytidine(34)-2'-O)-methyltransferase	EC:2.1.1.207===tRNA (cytidine(34)-2'-O)-methyltransferase.	KO:K03216===trmL, cspR===tRNA (cytidine/uridine-2'-O-)-methyltransferase [EC:2.1.1.207]	0	30.2588	30.1797	30.356	28.1795	30.1246	30.3043	30.5458	29.8473	29.8229	29.6201	29.9265	29.5047	29.9071	30.1666	30.1417	30.2086	29.5397	29.8798	30.107	29.0654	4	4	4	4	4	0.449482	0.670945	-0.46199	0.965323	0.973549	0.02495	0.539426	0.834694	-0.36252	0.874755	0.929083	0.09554	0.038026
Pseudomonas sp. Root9	2644619558	hypothetical protein	2	18.5	6.8939	0	0	0	0	0	0	NA	NA	NA	NA	NA	NA	NA	NA	NA	NA	NA	NA	NA	NA	NA	NA	NA	NA	26.3776	NA	0	0	0	0	1	NA	NA	NA	NA	NA	NA	NA	NA	NA	NA	NA	NA	NA
Pseudomonas sp. Root9	2644619559	nitrogen metabolism transcriptional regulator, NtrC, Fis family	37	86	323.31	COG2204===DNA-binding transcriptional response regulator, NtrC family, contains REC, AAA-type ATPase, and a Fis-type DNA-binding domains	pfam00072===Response_reg<<>>pfam00158===Sigma54_activat<<>>pfam02954===HTH_8	TIGR01818===nitrogen regulation protein NR(I)	0	KO:K07712===glnG, ntrC===two-component system, NtrC family, nitrogen regulation response regulator GlnG	2279===nitrogen metabolism transcriptional regulator, NtrC, Fis family	35.5535	35.5519	35.3411	35.5543	36.5435	36.5713	36.4964	36.7002	36.4311	36.467	36.4003	36.4875	36.1183	36.0452	35.547	36.0431	36.6277	36.5081	36.3506	36.7596	4	4	4	4	4	6e-06	0.000794	-1.07766	0.000109	0.001112	-0.94629	0.037284	0.30497	-0.4382	0.000148	0.006386	-1.06131	0.049353
Pseudomonas sp. Root9	2644619560	PAS/PAC sensor signal transduction histidine kinase /signal transduction histidine kinase, nitrogen specific, NtrB	17	45.4	309.9	COG3852===Signal transduction histidine kinase, nitrogen specific	pfam00512===HisKA<<>>pfam02518===HATPase_c<<>>pfam00989===PAS	0	EC:2.7.13.3===Histidine kinase.	KO:K07708===glnL, ntrB===two-component system, NtrC family, nitrogen regulation sensor histidine kinase GlnL [EC:2.7.13.3]	2346===PAS/PAC sensor signal transduction histidine kinase (EC 2.7.13.3)<<>>2375===signal transduction histidine kinase, nitrogen specific, NtrB (EC 2.7.13.3)	32.2639	32.4374	31.8626	32.1344	33.5957	33.2008	33.0398	33.2538	33.7822	34.0275	33.5241	33.7456	32.7174	32.3948	32.4306	32.5151	33.7407	33.4564	33.0475	33.4724	4	4	4	4	4	0.000623	0.011674	-1.09794	6.7e-05	0.000795	-1.59531	0.061917	0.368482	-0.33989	0.000601	0.0138	-1.25468	0.019231
Pseudomonas sp. Root9	2644619562	chorismate mutase	10	67.2	124.68	COG1605===Chorismate mutase	pfam01817===CM_2	TIGR01806===chorismate mutase, putative	EC:5.4.99.5===Chorismate mutase.	KO:K04093===pheA1===chorismate mutase [EC:5.4.99.5]	0	31.4132	31.2158	31.8031	31.4033	30.8043	30.615	30.3097	30.7921	31.482	30.7761	31.6094	31.2842	31.2268	31.0682	31.0541	31.3607	31.2068	31.2282	31.6974	31.2962	4	4	4	4	4	0.00273	0.029065	0.82856	0.472563	0.549126	0.17089	0.10827	0.464815	0.28138	0.568862	0.736344	0.10168	0.028437
Pseudomonas sp. Root9	2644619563	L-glutamine synthetase	36	79.7	323.31	COG0174===Glutamine synthetase	pfam03951===Gln-synt_N<<>>pfam00120===Gln-synt_C	TIGR00653===glutamine synthetase, type I	EC:6.3.1.2===Glutamate--ammonia ligase.	KO:K01915===glnA, GLUL===glutamine synthetase [EC:6.3.1.2]	195===L-glutamine synthetase (EC 6.3.1.2)	37.8574	37.8175	37.9545	37.9111	38.4871	38.6142	38.647	38.6818	38.7428	38.6768	38.7663	38.7102	38.252	38.0793	37.9446	38.1178	38.7885	38.6989	38.8907	38.8716	4	4	4	4	4	2e-05	0.001441	-0.72241	2e-06	9.5e-05	-0.83893	0.034812	0.298222	-0.2133	7e-06	0.001073	-0.92733	0.064026
Pseudomonas sp. Root9	2644619564	[ThiS-adenylate] sulfurtransferase	16	45.9	212.06	COG0301===Adenylyl- and sulfurtransferase ThiI, participates in tRNA 4-thiouridine and thiamine biosynthesis	pfam02926===THUMP<<>>pfam02568===ThiI	TIGR04271===thiazole biosynthesis domain<<>>TIGR00342===tRNA sulfurtransferase ThiI	0	KO:K03151===thiI===thiamine biosynthesis protein ThiI	5425===[ThiS-adenylate] sulfurtransferase	32.6805	32.7659	33.0408	32.3301	32.6463	32.9644	33.2629	32.5655	31.5419	31.4976	31.8767	31.5192	32.6949	32.8862	32.3571	32.7316	32.0678	32.2713	32.7102	32.0342	4	4	4	4	4	0.50022	0.707617	-0.15544	0.001432	0.006173	1.0955	0.848129	0.957707	0.03692	0.088976	0.255187	0.43348	0.001281
Pseudomonas sp. Root9	2644619566	GTP-binding protein	43	61.6	323.31	COG1217===Predicted membrane GTPase involved in stress response	pfam03144===GTP_EFTU_D2<<>>pfam00679===EFG_C<<>>pfam00009===GTP_EFTU	TIGR00231===small GTP-binding protein domain<<>>TIGR01394===GTP-binding protein TypA/BipA	0	KO:K06207===typA, bipA===GTP-binding protein	0	36.5031	36.4288	36.5573	36.6936	36.5249	36.7294	36.7902	36.7586	35.959	35.846	35.9092	35.4404	36.6512	36.6951	36.7412	36.6537	36.1779	36.214	36.3694	36.372	4	4	4	4	4	0.107568	0.298166	-0.15505	0.003611	0.011893	0.75705	0.08238	0.411472	-0.1396	0.013511	0.088174	0.26236	0.001582
Pseudomonas sp. Root9	2644619567	hypothetical protein	6	46.5	11.182	COG0727===Fe-S-cluster containining protein	pfam03692===CxxCxxCC	0	0	KO:K06940===K06940===uncharacterized protein	0	28.827	28.1867	28.5505	28.4708	28.4338	28.5366	29.2587	29.3448	NA	NA	NA	NA	28.5918	28.3241	28.7353	28.4952	NA	NA	28.6425	27.4689	4	4	0	4	2	0.219214	0.443065	-0.38471	NA	NA	NA	0.866516	0.965116	-0.02781	0.57927	0.742318	0.45303	NA
Pseudomonas sp. Root9	2644619568	starch phosphorylase	52	74.3	323.31	COG0058===Glucan phosphorylase	pfam00343===Phosphorylase	TIGR02093===glycogen/starch/alpha-glucan phosphorylases	EC:2.4.1.1===Glycogen phosphorylase.	KO:K00688===E2.4.1.1, glgP, PYG===starch phosphorylase [EC:2.4.1.1]	0	34.407	34.4936	34.4545	34.3463	35.9	35.682	34.9652	35.5836	36.7874	36.9421	36.8881	36.9937	35.1406	34.9441	34.0138	35.3077	36.0226	35.5711	35.4889	36.2188	4	4	4	4	4	0.010626	0.070987	-1.1073	0	1.2e-05	-2.47744	0.236859	0.628933	-0.42615	0.00345	0.040549	-1.39997	0.005097
Pseudomonas sp. Root9	2644619569	D-fructose 1,6-bisphosphatase	22	86.3	323.31	COG0158===Fructose-1,6-bisphosphatase	pfam00316===FBPase	0	EC:3.1.3.11===Fructose-bisphosphatase.	KO:K03841===FBP, fbp===fructose-1,6-bisphosphatase I [EC:3.1.3.11]	3309===D-fructose 1,6-bisphosphatase (EC 3.1.3.11)	34.6127	34.5777	34.8053	34.2995	34.6455	34.8087	35.1007	35.0028	34.2153	34.2745	34.3908	34.5044	34.4242	34.5982	34.6775	34.593	34.4576	34.4953	34.4442	34.6107	4	4	4	4	4	0.07309	0.239401	-0.31563	0.122194	0.181339	0.22754	0.996228	0.998555	0.00059	0.554207	0.729281	0.07185	0.006053
Pseudomonas sp. Root9	2644619570	hypothetical protein	6	67.9	154.15	0	0	0	0	0	0	32.0132	32.5856	32.2497	32.3668	32.514	32.1961	31.979	31.8424	32.5541	32.2287	32.623	32.252	32.1992	32.1755	31.9014	32.2878	32.5328	31.9859	32.0453	31.9659	4	4	4	4	4	0.401598	0.627579	0.17095	0.5073	0.58209	-0.11062	0.310694	0.69211	0.16287	0.377716	0.582413	0.17138	0.171218
Pseudomonas sp. Root9	2644619571	apolipoprotein D and lipocalin family protein	14	60.8	68.658	COG3040===Bacterial lipocalin	pfam08212===Lipocalin_2	0	0	KO:K03098===APOD===apolipoprotein D and lipocalin family protein	0	31.2505	31.5312	31.3033	32.0542	31.6786	31.2561	31.2857	31.6414	31.2215	31.9384	31.228	31.7464	31.1928	31.2245	31.3837	31.4477	31.0986	31.57	31.4119	31.6867	4	4	4	4	4	0.760692	0.87876	0.0693	0.996444	0.997224	0.0012	0.319564	0.69602	0.22261	0.693539	0.816376	0.09298	0.763778
Pseudomonas sp. Root9	2644619573	formimidoylglutamate deiminase	16	48.5	134.45	COG0402===Cytosine/adenosine deaminase or related metal-dependent hydrolase	pfam01979===Amidohydro_1	TIGR02022===formiminoglutamate deiminase	EC:3.5.3.13===Formimidoylglutamate deiminase.	KO:K05603===hutF===formimidoylglutamate deiminase [EC:3.5.3.13]	3355===formimidoylglutamate deiminase (EC 3.5.3.13)	29.8794	29.905	30.055	30.1898	30.4523	30.4889	30.1343	29.3679	30.8159	30.9043	30.814	30.6195	30.1366	30.0162	30.4739	30.403	30.2831	30.3077	30.1706	30.4729	4	4	4	4	4	0.723717	0.853383	-0.10354	0.000193	0.001576	-0.78111	0.110158	0.468647	-0.25015	0.020128	0.10809	-0.30123	0.076826
Pseudomonas sp. Root9	2644619574	transcriptional regulator, GntR family /transcriptional regulator, histidine utilization repressor, GntR family	8	45.4	92.926	COG2188===DNA-binding transcriptional regulator, GntR family	pfam00392===GntR<<>>pfam07702===UTRA	TIGR02018===histidine utilization repressor, proteobacterial	0	KO:K05836===hutC===GntR family transcriptional regulator, histidine utilization repressor	2282===transcriptional regulator, GntR family<<>>2283===transcriptional regulator, histidine utilization repressor, GntR family	30.318	30.3245	30.3031	31.0526	30.0118	30.0405	30.2831	30.5913	30.3856	30.6106	30.6194	30.5057	30.3764	30.3402	30.7739	30.3998	30.3611	30.2972	30.1595	30.6762	4	4	4	4	4	0.288862	0.521007	0.26789	0.881769	0.904435	-0.03074	0.903252	0.971477	0.02699	0.582724	0.744763	0.12605	0.109317
Pseudomonas sp. Root9	2644619575	hypothetical protein	7	30.1	25.439	COG3758===Various environmental stresses-induced protein Ves (function unknown)	pfam05962===HutD	0	0	KO:K09975===K09975===uncharacterized protein	0	28.961	29.0311	29.0211	29.7235	29.6689	29.533	29.0619	29.7146	29.862	29.8903	29.9041	30.0479	29.4318	29.3484	29.8046	29.265	29.2456	29.4386	29.3445	29.7508	4	4	4	4	4	0.234886	0.463305	-0.3104	0.02307	0.048093	-0.7419	0.252371	0.649371	-0.27826	0.272046	0.493713	-0.26072	0.058411
Pseudomonas sp. Root9	2644619577	urocanate hydratase	25	62.8	323.31	COG2987===Urocanate hydratase	pfam01175===Urocanase	TIGR01228===urocanate hydratase	EC:4.2.1.49===Urocanate hydratase.	KO:K01712===hutU, UROC1===urocanate hydratase [EC:4.2.1.49]	501===urocanate hydratase (EC 4.2.1.49)	31.5062	31.533	31.6232	31.774	33.5358	33.5098	33.3347	33.5466	33.8982	33.8205	33.797	33.6615	32.2444	31.8473	31.448	32.044	33.6583	33.4159	33.1749	33.4371	4	4	4	4	4	1e-06	0.0003	-1.87264	0	3e-05	-2.18521	0.191672	0.58038	-0.28682	2e-05	0.001969	-1.81247	0.004234
Pseudomonas sp. Root9	2644619578	nucleobase:cation symporter-1, NCS1 family	3	7.1	7.6768	COG1457===Purine-cytosine permease or related protein	pfam02133===Transp_cyt_pur	TIGR00800===NCS1 nucleoside transporter family	0	KO:K03457===TC.NCS1===nucleobase:cation symporter-1, NCS1 family	0	NA	NA	NA	NA	NA	27.3236	27.0432	27.3914	27.9348	29.2635	28.4067	27.6198	NA	NA	NA	NA	27.4158	27.1219	27.0977	27.3312	0	3	4	0	4	NA	NA	NA	NA	NA	NA	NA	NA	NA	NA	NA	NA	0.055416
Pseudomonas sp. Root9	2644619579	glycine betaine/proline transport system substrate-binding protein	12	49.2	323.31	COG2113===ABC-type proline/glycine betaine transport system, periplasmic component	pfam04069===OpuAC	0	0	KO:K02002===proX===glycine betaine/proline transport system substrate-binding protein	0	29.6632	29.6165	29.2464	29.9453	31.7889	31.5929	29.9669	31.0305	33.9766	33.6698	33.8298	33.8116	30.9887	30.4798	29.7444	31.2647	32.502	32.0894	32.1069	32.7483	4	4	4	4	4	0.030204	0.141452	-1.47697	9e-06	0.000213	-4.2041	0.050075	0.339671	-1.00158	1.6e-05	0.001722	-2.74383	0.006149
Pseudomonas sp. Root9	2644619580	glycine betaine/proline transport system permease protein	2	8.5	24.855	COG4176===ABC-type proline/glycine betaine transport system, permease component	pfam00528===BPD_transp_1	0	0	KO:K02001===proW===glycine betaine/proline transport system permease protein	0	NA	NA	NA	NA	NA	NA	NA	NA	NA	29.2311	NA	28.9095	NA	NA	NA	NA	NA	NA	NA	NA	0	0	2	0	0	NA	NA	NA	NA	NA	NA	NA	NA	NA	NA	NA	NA	NA
Pseudomonas sp. Root9	2644619581	glycine betaine/proline transport system ATP-binding protein	11	55.8	95.754	0	pfam00005===ABC_tran	TIGR01186===glycine betaine/L-proline transport ATP binding subunit	EC:3.6.3.32===Quaternary-amine-transporting ATPase.	KO:K02000===proV===glycine betaine/proline transport system ATP-binding protein [EC:3.6.3.32]	0	29.7144	29.7289	29.8566	29.6507	31.3731	31.1452	30.8451	30.792	31.8228	32.1729	32.1565	32.6165	30.3476	30.4439	30.0532	30.0797	31.2151	31.5122	31.1243	31.5755	4	4	4	4	4	0.001292	0.018521	-1.30121	0.000338	0.002244	-2.45455	0.008982	0.191973	-0.49347	0.000195	0.007137	-1.61914	0.001776
Pseudomonas sp. Root9	2644619582	histidine ammonia-lyase	20	59	323.31	COG2986===Histidine ammonia-lyase	pfam00221===Lyase_aromatic	TIGR01225===histidine ammonia-lyase	EC:4.3.1.3===Histidine ammonia-lyase.	KO:K01745===hutH, HAL===histidine ammonia-lyase [EC:4.3.1.3]	500===histidine ammonia-lyase (EC 4.3.1.3)	30.437	30.4259	30.1872	30.5664	31.0013	31.4378	30.9775	31.2564	32.472	32.4205	32.467	32.3642	30.6304	30.7175	30.2301	30.9	32.0135	31.5491	31.4868	31.6751	4	4	4	4	4	0.001821	0.022599	-0.76415	3.9e-05	0.000555	-2.02679	0.244481	0.638749	-0.21538	0.000216	0.007522	-1.27703	0.000953
Pseudomonas sp. Root9	2644619583	histidine ammonia-lyase	18	41.2	299.05	COG2986===Histidine ammonia-lyase	pfam00221===Lyase_aromatic	TIGR01225===histidine ammonia-lyase	EC:4.3.1.3===Histidine ammonia-lyase.	KO:K01745===hutH, HAL===histidine ammonia-lyase [EC:4.3.1.3]	500===histidine ammonia-lyase (EC 4.3.1.3)	31.2854	31.4402	31.7216	31.7023	31.7839	32.0712	32.0013	31.8819	32.3252	31.9322	32.4092	32.0846	31.9086	31.3968	31.6196	31.667	32.2698	32.0676	32.0672	32.28	4	4	4	4	4	0.024013	0.12138	-0.39716	0.005255	0.015703	-0.6504	0.48572	0.807762	-0.11062	0.003974	0.04514	-0.63376	0.1041
Pseudomonas sp. Root9	2644619585	imidazolonepropionase	18	57.4	149.77	COG1228===Imidazolonepropionase or related amidohydrolase	pfam01979===Amidohydro_1	TIGR01224===imidazolonepropionase	EC:3.5.2.7===Imidazolonepropionase.	KO:K01468===hutI, AMDHD1===imidazolonepropionase [EC:3.5.2.7]	502===imidazolonepropionase (EC 3.5.2.7)	31.2426	31.3563	31.5177	31.4179	30.8525	31.0814	31.0994	31.0469	31.4471	31.0703	31.4937	31.0967	31.1725	31.2918	31.2389	31.2501	31.6977	31.2894	31.5083	31.5577	4	4	4	4	4	0.004142	0.037271	0.36356	0.440586	0.520075	0.10666	0.080118	0.411472	0.14529	0.258489	0.479216	-0.12968	0.103655
Pseudomonas sp. Root9	2644619586	formiminoglutamase	9	46.6	79.305	COG3741===N-formylglutamate amidohydrolase	pfam05013===FGase	TIGR02017===N-formylglutamate amidohydrolase	EC:3.5.3.8===Formimidoylglutamase.	KO:K01479===hutG===formiminoglutamase [EC:3.5.3.8]	0	31.4114	31.3509	30.9325	31.0424	30.6103	30.9342	31.0156	30.8189	31.3696	30.9883	31.1393	31.0071	30.9964	30.9091	30.5666	30.9622	31.5862	31.1197	31.3035	30.9632	4	4	4	4	4	0.06218	0.218661	0.33955	0.704661	0.759629	0.05823	0.078345	0.407684	0.3257	0.751643	0.851156	-0.05885	0.064281
Pseudomonas sp. Root9	2644619587	prolyl aminopeptidase Serine peptidase. MEROPS family S33	21	82	323.31	COG0596===Pimeloyl-ACP methyl ester carboxylesterase	pfam00561===Abhydrolase_1	TIGR01249===proline iminopeptidase, Neisseria-type subfamily	EC:3.4.11.5===Prolyl aminopeptidase.	KO:K01259===pip===proline iminopeptidase [EC:3.4.11.5]	4606===prolyl aminopeptidase (EC:3.4.11.5). Serine peptidase. MEROPS family S33	34.2835	34.0652	34.3494	34.4645	34.4532	34.5054	34.3244	34.5781	34.5091	34.3082	34.4219	34.2222	34.0773	34.3641	34.2016	34.3685	34.4542	34.6326	34.4177	34.3396	4	4	4	4	4	0.138646	0.34079	-0.17464	0.505156	0.58013	-0.07473	0.742278	0.917754	0.03775	0.15784	0.360154	-0.17039	0.273268
Pseudomonas sp. Root9	2644619588	D-tyrosyl-tRNA(Tyr) deacylase	2	28.3	41.649	COG1490===D-Tyr-tRNAtyr deacylase	pfam02580===Tyr_Deacylase	TIGR00256===D-tyrosyl-tRNA(Tyr) deacylase	EC:3.1.-===Hydrolases. Acting on ester bonds.	KO:K07560===dtd, DTD1===D-tyrosyl-tRNA(Tyr) deacylase [EC:3.1.-.-]	0	29.5769	29.5334	NA	NA	NA	NA	30.003	NA	30.5781	NA	NA	NA	NA	NA	NA	29.7647	29.452	28.7289	NA	NA	2	1	1	1	2	NA	NA	NA	NA	NA	NA	NA	NA	NA	0.420331	0.619284	0.46475	NA
Pseudomonas sp. Root9	2644619589	glucans biosynthesis protein	36	71.6	323.31	COG3131===Periplasmic glucans biosynthesis protein	pfam04349===MdoG	0	0	KO:K03670===mdoG===periplasmic glucans biosynthesis protein	0	36.1872	36.1186	36.1238	36.0381	35.9222	36.0627	36.1377	36.1837	36.1113	35.8399	35.991	36.0035	35.8709	35.9757	35.8953	35.8942	35.9271	35.9328	36.2674	36.1127	4	4	4	4	4	0.56325	0.742808	0.04035	0.099688	0.15322	0.13053	0.002032	0.120739	0.20791	0.550032	0.725429	0.05695	0.302084
Pseudomonas sp. Root9	2644619590	membrane glycosyltransferase	30	42.1	265.92	COG2943===Membrane glycosyltransferase	pfam00535===Glycos_transf_2	0	EC:2.4.1.-===Transferases. Glycosyltransferases. Hexosyltransferases.	KO:K03669===mdoH===membrane glycosyltransferase [EC:2.4.1.-]	0	33.9339	34.127	34.2318	34.1544	34.0425	34.0667	34.0805	33.7501	34.0296	33.77	33.9372	33.8169	34.0574	34.0178	33.8908	34.0024	34.0089	33.841	33.849	33.7089	4	4	4	4	4	0.257959	0.488267	0.12682	0.041679	0.075885	0.22334	0.163859	0.541879	0.11968	0.025772	0.127068	0.2598	0.366585
Pseudomonas sp. Root9	2644619591	polar amino acid transport system substrate-binding protein	3	16.5	9.8002	COG0834===ABC-type amino acid transport/signal transduction system, periplasmic component/domain	pfam00497===SBP_bac_3	0	0	KO:K02030===ABC.PA.S===polar amino acid transport system substrate-binding protein	0	NA	NA	NA	NA	NA	NA	NA	NA	NA	NA	NA	NA	NA	NA	NA	26.9877	NA	NA	NA	NA	0	0	0	1	0	NA	NA	NA	NA	NA	NA	NA	NA	NA	NA	NA	NA	NA
Pseudomonas sp. Root9	2644619592	amino acid ABC transporter substrate-binding protein, PAAT family	15	65.4	323.31	COG0834===ABC-type amino acid transport/signal transduction system, periplasmic component/domain	pfam00497===SBP_bac_3	0	0	KO:K02030===ABC.PA.S===polar amino acid transport system substrate-binding protein	5951===amino acid ABC transporter substrate-binding protein, PAAT family (TC 3.A.1.3.-)	35.5236	35.5792	35.3253	35.4223	35.0401	35.0668	34.9455	35.5513	34.0011	33.8298	33.9615	33.812	35.401	35.3742	35.7558	35.4201	35.1473	35.3065	35.4581	35.2927	4	4	4	4	4	0.10163	0.288389	0.31162	1e-06	5.7e-05	1.56149	0.82137	0.950419	-0.0252	0.106253	0.284952	0.16141	0.001347
Pseudomonas sp. Root9	2644619593	amino acid ABC transporter membrane protein, PAAT family	11	38.6	58.293	COG0765===ABC-type amino acid transport system, permease component	pfam00528===BPD_transp_1	TIGR01726===amine acid ABC transporter, permease protein, 3-TM region, His/Glu/Gln/Arg/opine family	0	KO:K02029===ABC.PA.P===polar amino acid transport system permease protein	5952===amino acid ABC transporter membrane protein, PAAT family (TC 3.A.1.3.-)	30.2556	30.4351	30.5918	30.5132	30.8911	30.5074	30.5744	31.1188	28.7053	28.6063	28.7737	28.359	30.106	30.5782	31.1132	30.4107	29.7869	30.616	29.9779	30.2724	4	4	4	4	4	0.105274	0.294441	-0.32397	6e-06	0.000176	1.8379	0.669793	0.896058	-0.10309	0.217567	0.434142	0.28567	4.6e-05
Pseudomonas sp. Root9	2644619594	amino acid ABC transporter ATP-binding protein, PAAT family	8	43.4	74.293	COG1126===ABC-type polar amino acid transport system, ATPase component	pfam00005===ABC_tran	0	EC:3.6.3.21===Polar-amino-acid-transporting ATPase.	KO:K02028===ABC.PA.A===polar amino acid transport system ATP-binding protein [EC:3.6.3.21]	5953===amino acid ABC transporter ATP-binding protein, PAAT family (TC 3.A.1.3.-)	30.6643	31.0339	30.8935	30.9532	30.66	31.057	31.1358	31.0506	29.3118	28.644	28.4738	28.8506	30.9551	30.9468	31.2249	30.9493	30.3114	30.1975	30.5683	30.2952	4	4	4	4	4	0.528389	0.721468	-0.0896	0.000411	0.002503	2.06617	0.253516	0.651094	-0.1328	0.002865	0.035852	0.54315	0.000177
Pseudomonas sp. Root9	2644619596	methyl-accepting chemotaxis protein	21	45.5	281.89	COG0840===Methyl-accepting chemotaxis protein	pfam16591===HBM<<>>pfam00015===MCPsignal<<>>pfam00672===HAMP	0	0	KO:K03406===mcp===methyl-accepting chemotaxis protein	0	29.2084	28.9389	28.9652	26.8076	29.0293	29.3637	28.9654	27.6095	31.9582	32.6332	31.9064	31.7395	NA	28.5726	NA	28.5357	29.8683	29.812	30.077	29.3487	4	4	4	2	4	0.715602	0.849944	-0.26195	0.004785	0.014608	-3.57931	0.903264	0.971477	-0.07411	0.100416	0.274386	-1.29646	0.001016
Pseudomonas sp. Root9	2644619597	RNA methyltransferase, RsmE family	10	53.6	60.196	COG1385===16S rRNA U1498 N3-methylase RsmE	pfam04452===Methyltrans_RNA	TIGR00046===RNA methyltransferase, RsmE family	0	0	0	28.7304	29.0202	29.5103	28.8708	28.7451	28.8834	29.2532	29.87	28.2992	28.7685	28.9034	28.5769	28.7722	29.1456	29.2516	29.3349	29.0257	28.4641	28.8248	29.455	4	4	4	4	4	0.630057	0.793733	-0.155	0.117512	0.175493	0.39594	0.674785	0.896895	-0.09313	0.746906	0.848784	0.09053	0.115685
Pseudomonas sp. Root9	2644619598	sec-independent protein translocase protein TatC	2	15.6	21.696	COG0805===Sec-independent protein secretion pathway component TatC	pfam00902===TatC	TIGR00945===Twin arginine targeting (Tat) protein translocase TatC	0	KO:K03118===tatC===sec-independent protein translocase protein TatC	0	28.5235	NA	28.3909	28.3894	28.0981	27.949	28.3037	28.8059	27.9984	NA	28.0597	NA	27.9433	27.9641	28.0784	28.0366	NA	28.3037	28.6065	NA	3	4	2	4	2	0.499123	0.706931	0.14542	0.004907	0.014835	0.40553	0.001633	0.114958	0.42899	0.915175	0.954808	-0.02052	0.259149
Pseudomonas sp. Root9	2644619599	sec-independent protein translocase protein TatB	4	25.2	48.924	COG1826===Sec-independent protein translocase protein TatA	pfam02416===MttA_Hcf106	TIGR01410===twin arginine-targeting protein translocase TatB	0	KO:K03117===tatB===sec-independent protein translocase protein TatB	0	29.3241	29.3151	29.4661	29.0076	29.569	29.0397	28.8461	29.6281	29.2382	29.5901	30.1072	29.1509	28.8581	28.4896	30.042	28.716	29.5163	29.644	29.1218	29.6061	4	4	4	4	4	0.973789	0.987358	0.00752	0.36171	0.442645	-0.24338	0.528562	0.828307	0.25177	0.256588	0.477039	-0.19383	0.42202
Pseudomonas sp. Root9	2644619600	sec-independent protein translocase protein TatA	5	57.6	143.39	COG1826===Sec-independent protein translocase protein TatA	pfam02416===MttA_Hcf106	TIGR01411===twin arginine-targeting protein translocase, TatA/E family	0	KO:K03116===tatA===sec-independent protein translocase protein TatA	0	33.1015	33.0048	33.2034	33.1748	32.7936	32.9698	33.0735	32.8088	33.1931	33.1994	33.1335	33.1427	32.8288	32.3654	32.749	32.6904	33.4521	32.9077	32.8238	32.9129	4	4	4	4	4	0.0461	0.182443	0.20971	0.388637	0.469714	-0.04604	0.013324	0.208009	0.46272	0.558968	0.732471	0.09701	0.028092
Pseudomonas sp. Root9	2644619601	phosphoribosyl-ATP pyrophosphatase	3	33.6	14.683	COG0140===Phosphoribosyl-ATP pyrophosphohydrolase	pfam01503===PRA-PH	TIGR03188===phosphoribosyl-ATP pyrophosphohydrolase	EC:3.6.1.31===Phosphoribosyl-ATP diphosphatase.	KO:K01523===hisE===phosphoribosyl-ATP pyrophosphohydrolase [EC:3.6.1.31]	409===phosphoribosyl-ATP pyrophosphatase (EC 3.6.1.31)	NA	NA	27.8818	NA	27.7396	28.0112	28.4593	28.2298	28.1229	29.4919	29.3181	NA	28.4574	28.1524	NA	NA	27.7428	28.0046	NA	28.1914	1	4	3	2	3	NA	NA	NA	NA	NA	NA	NA	NA	NA	NA	NA	NA	0.171235
Pseudomonas sp. Root9	2644619602	phosphoribosyl-AMP cyclohydrolase	11	80.8	109.36	COG0139===Phosphoribosyl-AMP cyclohydrolase	pfam01502===PRA-CH	0	EC:3.5.4.19===Phosphoribosyl-AMP cyclohydrolase.	KO:K01496===hisI===phosphoribosyl-AMP cyclohydrolase [EC:3.5.4.19]	410===phosphoribosyl-AMP cyclohydrolase (EC 3.5.4.19)	32.155	32.4133	31.99	31.9712	32.0093	32.4636	31.7137	32.2477	32.7832	32.809	32.5643	32.303	31.9056	31.8233	31.858	31.7688	32.666	32.2007	32.0238	32.3676	4	4	4	4	4	0.905584	0.955228	0.02378	0.021764	0.046012	-0.48247	0.059524	0.363044	0.29345	0.329993	0.544215	-0.18213	0.047728
Pseudomonas sp. Root9	2644619603	2-octaprenylphenol hydroxylase	21	49.8	175.33	COG0661===Predicted unusual protein kinase regulating ubiquinone biosynthesis, AarF/ABC1/UbiB family	pfam03109===ABC1	TIGR01982===2-polyprenylphenol 6-hydroxylase	0	KO:K03688===ubiB, aarF===ubiquinone biosynthesis protein	555===2-octaprenylphenol hydroxylase (EC 1.14.13.-)	31.645	31.5962	31.7116	31.8028	32.0697	31.9816	31.6909	31.8278	31.9711	31.8746	32.0961	31.7466	31.7476	31.6942	32.1981	31.8117	31.7035	31.8747	31.4853	31.7513	4	4	4	4	4	0.089838	0.268539	-0.20362	0.043554	0.078591	-0.23322	0.230921	0.62515	-0.17405	0.879505	0.931915	-0.01485	0.800154
Pseudomonas sp. Root9	2644619604	ubiquinone biosynthesis protein UbiJ	4	25.1	28.419	COG3165===Ubiquinone biosynthesis protein UbiJ, contains SCP2 domain	pfam02036===SCP2	0	0	KO:K03690===ubiJ===ubiquinone biosynthesis protein UbiJ	0	29.3516	29.5153	29.3987	29.4096	29.6377	29.2574	29.6888	29.6589	29.6905	29.8627	30.1668	29.4231	29.2101	29.5857	29.2081	29.9911	29.7749	29.5253	29.2927	29.4206	4	4	4	4	4	0.262474	0.491025	-0.14185	0.09734	0.150526	-0.36692	0.70028	0.904963	-0.07991	0.480675	0.672516	-0.08456	0.279003
Pseudomonas sp. Root9	2644619605	demethylmenaquinone methyltransferase /2-octaprenyl-6-methoxy-1,4-benzoquinone methylase	20	83.2	182.63	COG2226===Ubiquinone/menaquinone biosynthesis C-methylase UbiE	pfam01209===Ubie_methyltran	TIGR01934===ubiquinone/menaquinone biosynthesis methyltransferases	EC:2.1.1.201===2-methoxy-6-polyprenyl-1,4-benzoquinol methylase.<<>>EC:2.1.1.163===Demethylmenaquinone methyltransferase.	KO:K03183===ubiE===demethylmenaquinone methyltransferase / 2-methoxy-6-polyprenyl-1,4-benzoquinol methylase [EC:2.1.1.163 2.1.1.201]	558===2-octaprenyl-6-methoxy-1,4-benzoquinone methylase (EC 2.1.1.-)<<>>1848===demethylmenaquinone methyltransferase (EC 2.1.1.163)	34.0752	33.7936	33.995	33.9738	34.3105	34.2653	34.2651	34.1212	34.2154	34.0613	34.1957	34.3347	34.2455	34.1181	34.0144	33.9739	33.9356	34.0219	34.0238	34.0846	4	4	4	4	4	0.010146	0.06924	-0.28113	0.025112	0.051209	-0.24238	0.18077	0.568879	-0.12857	0.436456	0.632581	-0.05706	0.599109
Pseudomonas sp. Root9	2644619606	putative polyhydroxyalkanoic acid system protein	2	28.6	7.3704	0	pfam09650===PHA_gran_rgn	TIGR02610===putative polyhydroxyalkanoic acid system protein	0	0	0	29.7111	29.6279	29.73	29.468	30.271	30.4657	29.6498	29.9887	30.5422	30.4359	30.3299	30.693	29.7117	29.8277	29.8541	29.5665	29.9459	29.6837	29.639	29.9635	4	4	4	4	4	0.075792	0.244214	-0.45955	0.000164	0.001412	-0.86602	0.278449	0.673286	-0.10574	0.15169	0.35252	-0.17378	0.102002
Pseudomonas sp. Root9	2644619607	poly(hydroxyalkanoate) granule-associated protein	4	32.9	6.912	0	pfam05597===Phasin	TIGR01837===poly(hydroxyalkanoate) granule-associated protein	0	0	0	NA	NA	NA	NA	NA	NA	NA	NA	NA	NA	NA	NA	NA	NA	NA	NA	NA	NA	NA	26.1506	0	0	0	0	1	NA	NA	NA	NA	NA	NA	NA	NA	NA	NA	NA	NA	NA
Pseudomonas sp. Root9	2644619608	poly(hydroxyalkanoate) granule-associated protein	10	32.8	184.83	COG3937===Polyhydroxyalkanoate synthesis regulator phasin	pfam05597===Phasin	TIGR01837===poly(hydroxyalkanoate) granule-associated protein	0	0	0	32.6959	32.6017	32.8537	32.9922	34.0675	33.9074	32.1172	33.6128	34.1553	35.0321	34.3787	35.2178	32.9156	32.7773	32.808	33.1442	33.6595	33.2094	33.1115	33.9885	4	4	4	4	4	0.247753	0.476231	-0.64036	0.002829	0.00999	-1.91007	0.335422	0.709448	-0.12538	0.032774	0.145009	-0.70636	0.058905
Pseudomonas sp. Root9	2644619609	DNA-binding transcriptional regulator, AcrR family	2	10.7	3.3654	COG1309===DNA-binding transcriptional regulator, AcrR family	pfam00440===TetR_N<<>>pfam13972===TetR	0	0	0	2313===transcriptional regulator, TetR family	NA	NA	NA	NA	NA	NA	NA	NA	NA	NA	NA	NA	NA	NA	NA	NA	NA	NA	25.8527	NA	0	0	0	0	1	NA	NA	NA	NA	NA	NA	NA	NA	NA	NA	NA	NA	NA
Pseudomonas sp. Root9	2644619610	polyhydroxyalkanoate synthase	3	7.5	3.6629	COG3243===Poly(3-hydroxyalkanoate) synthetase	pfam07167===PhaC_N	TIGR01839===poly(R)-hydroxyalkanoic acid synthase, class II	EC:2.3.1.-===Transferases. Acyltransferases. Transferring groups other than amino-acyl groups.	KO:K03821===phbC, phaC===polyhydroxyalkanoate synthase [EC:2.3.1.-]	0	NA	NA	NA	NA	NA	NA	NA	NA	NA	NA	NA	25.8989	NA	NA	NA	NA	NA	NA	NA	NA	0	0	1	0	0	NA	NA	NA	NA	NA	NA	NA	NA	NA	NA	NA	NA	NA
Pseudomonas sp. Root9	2644619611	poly(3-hydroxyalkanoate) depolymerase	7	35.9	9.662	COG0596===Pimeloyl-ACP methyl ester carboxylesterase	pfam00561===Abhydrolase_1	TIGR02240===poly(3-hydroxyalkanoate) depolymerase	0	0	0	NA	NA	NA	NA	NA	27.2882	NA	NA	28.6796	27.9479	29.0587	28.4478	NA	NA	NA	NA	27.672	27.4285	NA	27.5486	0	1	4	0	3	NA	NA	NA	NA	NA	NA	NA	NA	NA	NA	NA	NA	NA
Pseudomonas sp. Root9	2644619613	polyhydroxyalkanoate synthase	13	29.5	90.883	COG3243===Poly(3-hydroxyalkanoate) synthetase	pfam07167===PhaC_N	TIGR01839===poly(R)-hydroxyalkanoic acid synthase, class II	EC:2.3.1.-===Transferases. Acyltransferases. Transferring groups other than amino-acyl groups.	KO:K03821===phbC, phaC===polyhydroxyalkanoate synthase [EC:2.3.1.-]	0	27.4039	27.3474	27.844	NA	29.5448	29.1806	29.2541	29.2039	30.0554	29.5269	29.9723	29.7644	28.9609	28.824	27.9361	28.9948	29.6257	29.4264	29.6483	29.7621	3	4	4	4	4	0.001784	0.022429	-1.76408	0.000289	0.002039	-2.29798	0.012946	0.205359	-1.14717	0.001681	0.025989	-2.08386	0.012345
Pseudomonas sp. Root9	2644619614	DUF971 family protein	7	60	130.9	COG3536===Uncharacterized conserved protein, DUF971 family	pfam06155===DUF971	0	0	0	0	30.2245	30.3697	30.6923	30.1999	30.441	30.4445	30.8052	31.0779	30.383	29.9407	29.8474	29.7332	30.2208	30.2702	30.6516	30.5415	30.4378	30.2587	30.4181	30.0218	4	4	4	4	4	0.149601	0.353468	-0.32053	0.074677	0.121353	0.39554	0.75916	0.928794	-0.04943	0.577988	0.741355	0.08751	0.014427
Pseudomonas sp. Root9	2644619615	ATP-dependent HslUV protease ATP-binding subunit HslU	33	67.9	323.31	COG1220===ATP-dependent protease HslVU (ClpYQ), ATPase subunit	pfam07724===AAA_2<<>>pfam00004===AAA	TIGR00390===ATP-dependent protease HslVU, ATPase subunit	0	KO:K03667===hslU===ATP-dependent HslUV protease ATP-binding subunit HslU	0	34.9289	35.005	34.798	34.948	35.4282	35.4109	35.4006	35.3553	34.1002	33.8765	34.0629	34.1662	34.7046	34.8697	34.9826	34.9489	34.7226	34.8778	34.7334	34.5714	4	4	4	4	4	0.000693	0.012538	-0.47879	5.5e-05	0.000715	0.86852	0.589281	0.852695	0.04352	0.048884	0.184678	0.19367	0.000107
Pseudomonas sp. Root9	2644619616	HslV component of HslUV peptidase. Threonine peptidase. MEROPS family T01B	6	53.4	26.276	COG5405===ATP-dependent protease HslVU (ClpYQ), peptidase subunit	pfam00227===Proteasome	TIGR03692===ATP-dependent protease HslVU, peptidase subunit	EC:3.4.25.2===HslU--HslV peptidase.	KO:K01419===hslV, clpQ===ATP-dependent HslUV protease, peptidase subunit HslV [EC:3.4.25.2]	3603===HslV component of HslUV peptidase. Threonine peptidase. MEROPS family T01B	29.9408	30.3665	30.0021	30.1312	31.1815	31.005	30.7903	30.8882	29.0444	NA	29.1229	28.4493	30.0358	30.942	30.7903	30.2547	29.8873	30.4059	30.611	30.1699	4	4	3	4	4	0.000532	0.010641	-0.85609	0.015539	0.035588	1.23799	0.165463	0.545311	-0.39553	0.424724	0.621576	-0.15833	0.004566
Pseudomonas sp. Root9	2644619617	Cell division protein FtsN	10	57.1	88.441	COG3087===Cell division protein FtsN	pfam05036===SPOR	0	0	0	0	32.1026	32.2754	32.1897	32.1568	31.9807	32.0832	32.248	31.9659	31.547	31.4779	31.9181	31.5926	32.2465	32.2998	31.9573	32.1913	31.7082	31.6236	31.6885	31.7578	4	4	4	4	4	0.197151	0.415772	0.11169	0.007168	0.019953	0.54727	0.933148	0.983211	0.00744	6.1e-05	0.003313	0.48662	0.012745
Pseudomonas sp. Root9	2644619618	arginyl-tRNA synthetase	27	54.7	323.31	COG0018===Arginyl-tRNA synthetase	pfam03485===Arg_tRNA_synt_N<<>>pfam00750===tRNA-synt_1d<<>>pfam05746===DALR_1	TIGR00456===arginyl-tRNA synthetase	EC:6.1.1.19===Arginine--tRNA ligase.	KO:K01887===RARS, argS===arginyl-tRNA synthetase [EC:6.1.1.19]	390===arginyl-tRNA synthetase (EC 6.1.1.19)	34.6308	34.6127	34.8704	34.9539	34.751	34.8883	34.9765	35.4773	34.4223	34.4534	34.4418	34.5763	34.7542	34.6812	34.9749	34.7946	34.3744	34.4603	34.5685	34.5653	4	4	4	4	4	0.218232	0.441392	-0.25635	0.034068	0.064731	0.29352	0.758071	0.928794	-0.03432	0.040458	0.165438	0.27482	0.037102
Pseudomonas sp. Root9	2644619619	replication restart DNA helicase PriA	25	45.5	52.574	COG1198===Primosomal protein N' (replication factor Y) - superfamily II helicase	pfam00270===DEAD<<>>pfam00271===Helicase_C	TIGR00595===primosomal protein N'	EC:3.6.4.-===Hydrolases. Acting on acid anhydrides. Acting on ATP; involved in cellular and subcellular movement.	KO:K04066===priA===primosomal protein N' (replication factor Y) (superfamily II helicase) [EC:3.6.4.-]	66===replication restart DNA helicase PriA	29.2285	29.6252	29.6319	29.4397	29.6731	29.4238	29.614	30.5784	29.1648	28.9376	29.0662	29.279	29.3183	29.2051	29.7459	29.5608	29.44	29.2169	29.4328	29.3535	4	4	4	4	4	0.285346	0.517413	-0.34103	0.023554	0.048891	0.36942	0.882816	0.96752	0.02379	0.320978	0.536947	0.1205	0.065695
Pseudomonas sp. Root9	2644619620	large subunit ribosomal protein L31	8	82.9	323.31	COG0254===Ribosomal protein L31	pfam01197===Ribosomal_L31	TIGR00105===ribosomal protein L31	0	KO:K02909===RP-L31, rpmE===large subunit ribosomal protein L31	0	34.4307	34.7282	34.6717	34.3338	34.0962	34.671	34.5727	33.5659	33.7631	33.0709	34.0176	32.7822	33.9064	34.8629	34.5213	34.2969	34.2469	33.5558	33.5206	32.7687	4	4	4	4	4	0.312248	0.547775	0.31464	0.024185	0.049819	1.13265	0.548896	0.838622	0.14423	0.037856	0.159302	1.0181	0.078248
Pseudomonas sp. Root9	2644619621	Endonuclease YncB, thermonuclease family	3	11.6	3.6316	COG1525===Endonuclease YncB, thermonuclease family	pfam00565===SNase	0	0	0	0	NA	NA	NA	NA	NA	NA	NA	NA	27.9202	NA	NA	NA	NA	NA	NA	NA	NA	NA	NA	NA	0	0	1	0	0	NA	NA	NA	NA	NA	NA	NA	NA	NA	NA	NA	NA	NA
Pseudomonas sp. Root9	2644619622	malate dehydrogenase (oxaloacetate-decarboxylating)(NADP+)	36	89.8	323.31	COG0281===Malic enzyme	pfam03949===Malic_M<<>>pfam00390===malic	0	EC:1.1.1.40===Malate dehydrogenase (oxaloacetate-decarboxylating) (NADP(+)).	KO:K00029===E1.1.1.40, maeB===malate dehydrogenase (oxaloacetate-decarboxylating)(NADP+) [EC:1.1.1.40]	0	37.3886	37.3357	37.3619	37.4672	36.2916	36.5346	36.5288	36.4394	36.0947	36.0588	36.1539	35.9472	36.869	37.1998	37.1955	37.0671	36.7975	37.0609	37.0138	36.8338	4	4	4	4	4	6.2e-05	0.002774	0.93978	1e-06	6.7e-05	1.32471	0.02303	0.25572	0.30549	0.002649	0.034032	0.46188	0.002069
Pseudomonas sp. Root9	2644619623	penicillin-binding protein 1A	34	53.3	323.31	COG5009===Membrane carboxypeptidase/penicillin-binding protein	pfam00912===Transgly<<>>pfam00905===Transpeptidase<<>>pfam17092===PCB_OB	TIGR02074===penicillin-binding protein, 1A family	EC:3.4.-===Hydrolases. Acting on peptide bonds (peptidases).<<>>EC:2.4.1.-===Transferases. Glycosyltransferases. Hexosyltransferases.	KO:K05366===mrcA===penicillin-binding protein 1A [EC:2.4.1.- 3.4.-.-]	0	33.1978	33.1156	33.3182	33.1277	32.8861	33.1977	33.2286	33.0157	32.8461	32.7435	33.0139	32.828	33.1993	33.1256	33.2945	33.001	33.0282	32.7428	33.099	32.9685	4	4	4	4	4	0.30031	0.53388	0.10779	0.00435	0.013622	0.33196	0.670347	0.896384	0.03476	0.051424	0.190599	0.23021	0.067849
Pseudomonas sp. Root9	2644619625	type IV pilus assembly protein PilN	3	12.6	4.7088	COG3166===Tfp pilus assembly protein PilN	pfam05137===PilN	0	0	KO:K02663===pilN===type IV pilus assembly protein PilN	0	NA	NA	NA	NA	26.5504	NA	26.654	26.6228	26.5958	NA	27.0278	27.1979	27.0046	26.6277	27.1966	NA	NA	NA	NA	27.1105	0	3	3	3	1	NA	NA	NA	NA	NA	NA	NA	NA	NA	NA	NA	NA	0.20289
Pseudomonas sp. Root9	2644619628	shikimate kinase	5	36.8	56.55	COG0703===Shikimate kinase	pfam01202===SKI	0	EC:2.7.1.71===Shikimate kinase.	KO:K00891===E2.7.1.71, aroK, aroL===shikimate kinase [EC:2.7.1.71]	339===shikimate kinase (EC 2.7.1.71)	29.1145	28.9053	29.2445	29.4012	28.9809	29.4647	29.3997	29.2346	28.3033	28.1234	28.3529	28.414	28.9071	29.2761	29.8995	28.7947	28.9978	28.5794	29.2519	28.9197	4	4	4	4	4	0.516768	0.717778	-0.10362	0.000935	0.004439	0.86798	0.853975	0.959955	-0.05299	0.239243	0.457784	0.22915	0.000661
Pseudomonas sp. Root9	2644619629	3-dehydroquinate synthase	14	56.8	139.87	COG0337===3-dehydroquinate synthetase	pfam01761===DHQ_synthase	TIGR01357===3-dehydroquinate synthase	EC:4.2.3.4===3-dehydroquinate synthase.	KO:K01735===aroB===3-dehydroquinate synthase [EC:4.2.3.4]	331===3-dehydroquinate synthase (EC 4.2.3.4)	32.5307	32.4964	32.803	32.8069	32.7026	32.7669	32.6889	32.9526	32.8216	32.641	32.9163	32.5114	32.5667	32.7247	32.7773	32.6004	32.6438	32.667	32.1835	32.7372	4	4	4	4	4	0.30206	0.536371	-0.11849	0.627384	0.691318	-0.06334	0.938075	0.984103	-0.00802	0.533016	0.713779	0.10136	0.633752
Pseudomonas sp. Root9	2644619630	DamX protein	19	44.2	323.31	COG3267===Type II secretory pathway, component ExeA (predicted ATPase)	pfam13401===AAA_22<<>>pfam05036===SPOR	0	0	KO:K03112===damX===DamX protein	0	34.0862	34.1814	34.1814	34.2327	33.9179	34.0039	34.0792	34.0088	34.3402	34.1428	34.3573	34.3734	33.9311	33.8988	34.1271	34.0524	34.2351	34.2333	34.2555	34.0362	4	4	4	4	4	0.009793	0.06794	0.16802	0.087891	0.138407	-0.13295	0.042552	0.327526	0.1681	0.757476	0.854747	-0.01957	0.005153
Pseudomonas sp. Root9	2644619631	glutamate synthase (NADPH) large subunit	86	73.2	323.31	COG0069===Glutamate synthase domain 2	pfam00310===GATase_2<<>>pfam01493===GXGXG<<>>pfam01645===Glu_synthase<<>>pfam04898===Glu_syn_central	0	EC:1.4.1.13===Glutamate synthase (NADPH).<<>>EC:1.4.1.14===Glutamate synthase (NADH).	KO:K00265===gltB===glutamate synthase (NADPH/NADH) large chain [EC:1.4.1.13 1.4.1.14]	197===glutamate synthase (NADPH) large subunit (EC 1.4.1.13)	37.7186	37.7321	37.7957	37.8402	35.8453	35.7253	35.7548	35.7028	36.239	36.1027	36.2935	36.134	37.7602	37.7044	37.7893	37.6802	37.1158	37.3443	37.4214	37.1042	4	4	4	4	4	0	1.9e-05	2.01463	1e-06	5.3e-05	1.57938	0.352461	0.725264	0.03815	0.004389	0.047525	0.52525	0.000351
Pseudomonas sp. Root9	2644619632	glutamate synthase (NADPH) small subunit	33	76.7	323.31	COG0493===NADPH-dependent glutamate synthase beta chain or related oxidoreductase	pfam14691===Fer4_20<<>>pfam07992===Pyr_redox_2	TIGR01318===glutamate synthase small subunit family protein, proteobacterial	EC:1.4.1.14===Glutamate synthase (NADH).<<>>EC:1.4.1.13===Glutamate synthase (NADPH).	KO:K00266===gltD===glutamate synthase (NADPH/NADH) small chain [EC:1.4.1.13 1.4.1.14]	198===glutamate synthase (NADPH) small subunit (EC 1.4.1.13)	35.7638	35.91	35.6804	35.5005	33.6577	33.8129	33.6558	33.5014	34.2677	34.0696	34.2948	34.257	35.5414	35.5175	35.7374	35.4851	35.1675	35.2257	35.4892	35.0145	4	4	4	4	4	3e-06	0.000504	2.05672	2.7e-05	0.000427	1.49138	0.219115	0.614681	0.14332	0.009943	0.077895	0.48943	0.000544
Pseudomonas sp. Root9	2644619633	uroporphyrinogen decarboxylase	15	54.6	316.49	COG0407===Uroporphyrinogen-III decarboxylase	pfam01208===URO-D	TIGR01464===uroporphyrinogen decarboxylase	EC:4.1.1.37===Uroporphyrinogen decarboxylase.	KO:K01599===hemE, UROD===uroporphyrinogen decarboxylase [EC:4.1.1.37]	118===uroporphyrinogen decarboxylase (EC 4.1.1.37)	33.5143	33.6217	33.6537	33.7478	33.325	33.4234	33.6991	33.1495	33.542	33.2828	33.5362	33.264	33.5891	33.402	33.5746	33.7223	33.199	33.1341	33.1451	32.8933	4	4	4	4	4	0.131732	0.33089	0.23514	0.053012	0.091968	0.22813	0.475373	0.800022	0.06238	0.000957	0.017975	0.54151	0.961413
Pseudomonas sp. Root9	2644619635	DNA-binding transcriptional regulator, LysR family	4	17.5	3.5881	COG0583===DNA-binding transcriptional regulator, LysR family	pfam00126===HTH_1<<>>pfam03466===LysR_substrate	0	0	0	2291===transcriptional regulator, LysR family	NA	NA	NA	NA	NA	NA	NA	26.7873	NA	NA	NA	NA	NA	NA	NA	NA	NA	NA	NA	26.9156	0	1	0	0	1	NA	NA	NA	NA	NA	NA	NA	NA	NA	NA	NA	NA	NA
Pseudomonas sp. Root9	2644619637	hypothetical protein	7	38.9	15.987	0	0	0	0	0	0	30.1814	30.7895	30.5871	30.6826	31.1632	30.7184	30.9175	31.6477	30.4948	29.8532	30.5631	29.7408	30.7348	31.4237	30.9779	31.1055	30.0844	30.3917	30.1449	31.1664	4	4	4	4	4	0.068277	0.230756	-0.55153	0.174114	0.242272	0.3972	0.043176	0.328289	-0.50033	0.705988	0.823321	0.11332	0.017703
Pseudomonas sp. Root9	2644619638	3-oxoacyl-[acyl-carrier-protein] synthase II	9	41.9	68.532	COG0304===3-oxoacyl-(acyl-carrier-protein) synthase	pfam00109===ketoacyl-synt<<>>pfam02801===Ketoacyl-synt_C	0	EC:2.3.1.179===Beta-ketoacyl-[acyl-carrier-protein] synthase II.	KO:K09458===fabF===3-oxoacyl-[acyl-carrier-protein] synthase II [EC:2.3.1.179]	0	28.9003	29.1497	29.3521	29.5449	29.7265	29.663	29.7842	29.8239	NA	28.4657	28.6045	28.6315	29.3417	29.3873	29.4549	29.4233	28.9626	29.1011	29.0406	28.8094	4	4	3	4	4	0.030205	0.141452	-0.51265	0.011953	0.029218	0.6695	0.319682	0.69602	-0.16507	0.16075	0.362785	0.25834	7.2e-05
Pseudomonas sp. Root9	2644619639	3-oxoacyl-[acyl-carrier protein] reductase	9	55	40.972	COG1028===NAD(P)-dependent dehydrogenase, short-chain alcohol dehydrogenase family	pfam13561===adh_short_C2	TIGR01831===3-oxoacyl-(acyl-carrier-protein) reductase, putative	EC:1.1.1.100===3-oxoacyl-[acyl-carrier-protein] reductase.	KO:K00059===fabG===3-oxoacyl-[acyl-carrier protein] reductase [EC:1.1.1.100]	0	30.0709	30.2071	30.3748	30.292	30.9401	30.687	30.5991	31.4979	29.5144	29.8757	29.2816	30.1332	30.292	30.3264	30.8732	30.4646	30.3159	30.2564	30.6289	30.5136	4	4	4	4	4	0.035754	0.155259	-0.69484	0.060065	0.101773	0.53497	0.157752	0.530806	-0.25284	0.129026	0.319356	-0.19252	0.004409
Pseudomonas sp. Root9	2644619640	Predicted 3-hydroxylacyl-ACP dehydratase, HotDog domain	2	37.3	15.379	COG4706===Predicted 3-hydroxylacyl-ACP dehydratase, HotDog domain	0	0	0	0	0	NA	NA	NA	NA	NA	NA	NA	NA	NA	NA	NA	NA	NA	NA	NA	NA	26.6335	NA	NA	NA	0	0	0	0	1	NA	NA	NA	NA	NA	NA	NA	NA	NA	NA	NA	NA	NA
Pseudomonas sp. Root9	2644619641	3-oxoacyl-[acyl-carrier-protein] synthase-1	6	27.8	6.6062	COG0304===3-oxoacyl-(acyl-carrier-protein) synthase	pfam00109===ketoacyl-synt<<>>pfam02801===Ketoacyl-synt_C	0	EC:2.3.1.41===Beta-ketoacyl-[acyl-carrier-protein] synthase I.	KO:K00647===fabB===3-oxoacyl-[acyl-carrier-protein] synthase I [EC:2.3.1.41]	0	27.3811	27.5023	NA	NA	27.2082	27.7052	26.8742	28.142	26.3334	26.8995	26.9185	NA	27.4118	27.3814	26.9266	NA	27.2374	27.0671	27.0095	26.8127	2	4	3	3	4	0.894845	0.950093	-0.04066	0.053475	0.092714	0.72456	0.330536	0.704769	0.2018	0.019294	0.106226	0.41007	0.074402
Pseudomonas sp. Root9	2644619642	hypothetical protein	2	13.8	3.4794	0	0	0	0	0	0	NA	NA	NA	NA	27.027	NA	NA	NA	NA	NA	NA	NA	NA	NA	NA	27.2908	NA	26.6189	NA	NA	0	1	0	1	1	NA	NA	NA	NA	NA	NA	NA	NA	NA	NA	NA	NA	NA
Pseudomonas sp. Root9	2644619643	Methyltransferase domain-containing protein	5	22.9	16.693	0	pfam08241===Methyltransf_11	0	0	0	0	26.9532	26.9224	27.7033	NA	26.5129	26.9	28.6017	NA	NA	NA	26.7108	NA	27.3509	27.0401	26.64	NA	NA	NA	27.6363	NA	3	3	1	3	1	0.848681	0.922731	-0.14524	NA	NA	NA	0.608514	0.863435	0.18262	NA	NA	NA	NA
Pseudomonas sp. Root9	2644619644	Dehydrogenase (flavoprotein)	6	23.1	12.62	COG0644===Dehydrogenase (flavoprotein)	pfam01494===FAD_binding_3	0	0	0	0	27.8014	27.3204	27.4239	NA	28.2372	28.2872	27.9878	NA	NA	26.5515	NA	26.8201	27.7	27.9203	28.0119	27.9027	27.1375	27.6969	27.3566	NA	3	3	2	4	3	0.026125	0.129789	-0.65551	0.02845	0.056166	0.82945	0.110895	0.469752	-0.3685	0.617855	0.770307	0.11824	0.012709
Pseudomonas sp. Root9	2644619645	Predicted exporter	4	6.2	9.7468	COG4258===Predicted exporter	pfam03176===MMPL	0	0	0	0	NA	NA	27.9716	NA	28.0848	28.2497	28.3568	NA	NA	NA	NA	27.66	NA	NA	NA	27.9641	NA	NA	27.6763	NA	1	3	1	1	1	NA	NA	NA	NA	NA	NA	NA	NA	NA	NA	NA	NA	NA
Pseudomonas sp. Root9	2644619646	Outer membrane lipoprotein-sorting protein	4	23.7	13.859	COG2834===Outer membrane lipoprotein-sorting protein	pfam03548===LolA	0	0	0	0	NA	NA	NA	NA	NA	NA	NA	NA	NA	NA	NA	NA	NA	NA	NA	NA	NA	25.3405	NA	NA	0	0	0	0	1	NA	NA	NA	NA	NA	NA	NA	NA	NA	NA	NA	NA	NA
Pseudomonas sp. Root9	2644619648	histidine ammonia-lyase	22	53.2	102.34	COG2986===Histidine ammonia-lyase	pfam00221===Lyase_aromatic	TIGR01226===phenylalanine ammonia-lyase	EC:4.3.1.3===Histidine ammonia-lyase.	KO:K01745===hutH, HAL===histidine ammonia-lyase [EC:4.3.1.3]	500===histidine ammonia-lyase (EC 4.3.1.3)	31.2332	31.2661	31.6735	31.7794	32.2288	32.171	32.0641	31.9378	30.6439	30.5034	30.4065	30.5495	31.7322	31.8635	31.663	31.4725	30.9925	31.5765	31.003	31.2114	4	4	4	4	4	0.0147	0.087769	-0.61235	0.00363	0.011931	0.96223	0.283748	0.676885	-0.19471	0.184987	0.395854	0.29223	2e-06
Pseudomonas sp. Root9	2644619650	Glycosyltransferase involved in cell wall bisynthesis	4	22.1	6.9364	COG0463===Glycosyltransferase involved in cell wall bisynthesis	pfam00535===Glycos_transf_2	0	0	0	0	NA	NA	NA	NA	26.8127	NA	27.2819	NA	NA	NA	NA	NA	NA	NA	NA	NA	NA	NA	NA	NA	0	2	0	0	0	NA	NA	NA	NA	NA	NA	NA	NA	NA	NA	NA	NA	NA
Pseudomonas sp. Root9	2644619651	Acyl-coenzyme A synthetase/AMP-(fatty) acid ligase	13	32.4	30.798	COG0365===Acyl-coenzyme A synthetase/AMP-(fatty) acid ligase	pfam00501===AMP-binding<<>>pfam07977===FabA	0	0	0	0	28.4623	28.5016	28.6018	28.3506	29.1101	29.4159	29.4425	29.4849	28.2532	28.4118	28.7482	27.8782	28.9587	28.7027	28.6258	29.1573	28.7229	28.306	28.298	28.8854	4	4	4	4	4	0.000327	0.007498	-0.88431	0.458882	0.536524	0.15619	0.043923	0.32851	-0.38206	0.664781	0.799778	-0.07398	0.005367
Pseudomonas sp. Root9	2644619653	acyl carrier protein	3	31	4.8167	COG0236===Acyl carrier protein	pfam00550===PP-binding	TIGR00517===acyl carrier protein	0	KO:K02078===acpP===acyl carrier protein	0	29.1114	27.1034	27.6773	NA	28.647	30.2481	27.9814	NA	NA	NA	NA	NA	28.9452	27.4815	NA	NA	26.8764	NA	27.0261	NA	3	3	0	2	2	0.331589	0.563997	-0.99477	NA	NA	NA	0.813852	0.948399	-0.24933	0.230656	0.449646	1.01277	NA
Pseudomonas sp. Root9	2644619655	1-acyl-sn-glycerol-3-phosphate acyltransferases	2	9.6	2.4699	COG0204===1-acyl-sn-glycerol-3-phosphate acyltransferase	pfam01553===Acyltransferase	TIGR00530===1-acyl-sn-glycerol-3-phosphate acyltransferases	0	0	0	NA	NA	NA	NA	NA	NA	26.413	NA	NA	NA	NA	NA	NA	NA	NA	NA	NA	NA	NA	NA	0	1	0	0	0	NA	NA	NA	NA	NA	NA	NA	NA	NA	NA	NA	NA	NA
Pseudomonas sp. Root9	2644619656	Beta-ketoacyl synthase, N-terminal domain	1	5.9	3.1102	0	pfam13723===Ketoacyl-synt_2	0	0	0	0	NA	NA	NA	NA	NA	NA	NA	NA	NA	27.2574	NA	NA	NA	NA	NA	NA	NA	NA	NA	NA	0	0	1	0	0	NA	NA	NA	NA	NA	NA	NA	NA	NA	NA	NA	NA	NA
Pseudomonas sp. Root9	2644619657	chromosome partitioning protein	9	48.4	151.71	COG1192===Cellulose biosynthesis protein BcsQ	pfam13614===AAA_31	0	0	KO:K03496===parA, soj===chromosome partitioning protein	0	31.4336	31.5666	31.9098	31.2716	31.6516	31.617	31.4022	31.587	32.0647	32.2799	32.2513	32.3883	31.585	32.0259	31.7236	31.8671	31.5794	31.9966	31.4758	31.8661	4	4	4	4	4	0.903006	0.954998	-0.01903	0.007839	0.021354	-0.70067	0.179815	0.567433	-0.25503	0.351376	0.560315	-0.18408	0.000275
Pseudomonas sp. Root9	2644619660	thioredoxin	5	42.4	21.723	0	pfam00085===Thioredoxin	TIGR01068===thioredoxin	EC:1.8.1.8===Protein-disulfide reductase.	KO:K03672===trxC===thioredoxin 2 [EC:1.8.1.8]	1894===thioredoxin	29.6179	29.6481	29.2107	30.0525	29.2594	29.0435	29.5654	30.0961	30.4998	29.4136	30.6984	29.9599	29.6967	29.5699	30.2119	29.8178	29.897	29.4282	29.6742	29.9153	4	4	4	4	4	0.640107	0.799716	0.14122	0.190524	0.260123	-0.51064	0.420273	0.781317	-0.19176	0.659365	0.798252	-0.09637	0.129693
Pseudomonas sp. Root9	2644619661	Uncharacterized conserved protein YdiU, UPF0061 family	22	60.6	172.12	COG0397===Uncharacterized conserved protein YdiU, UPF0061 family	pfam02696===UPF0061	0	0	0	0	30.323	30.2021	30.205	30.3977	30.6242	30.4572	30.5884	30.0535	30.9855	30.9178	30.9833	31.1041	30.3364	30.2333	30.6064	30.0632	30.1744	30.2601	30.1821	30.5144	4	4	4	4	4	0.348453	0.579687	-0.14885	3.2e-05	0.000487	-0.71567	0.83253	0.952641	-0.02783	0.993668	0.996771	-0.00077	0.01842
Pseudomonas sp. Root9	2644619662	potassium efflux system protein	34	35.3	323.31	COG3264===Small-conductance mechanosensitive channel	pfam12795===MscS_porin<<>>pfam12794===MscS_TM<<>>pfam00924===MS_channel	0	0	KO:K05802===kefA, bspA, aefA===potassium efflux system protein	0	32.4043	32.4428	32.5575	32.4535	32.401	32.475	32.5755	32.7689	32.1633	32.2758	32.1785	32.2372	32.4202	32.3243	32.3391	32.3602	32.2626	32.1263	32.3947	32.4399	4	4	4	4	4	0.352875	0.583915	-0.09055	0.001157	0.005195	0.25086	0.043779	0.328289	0.10357	0.107503	0.286971	0.15867	0.01842
Pseudomonas sp. Root9	2644619663	potassium/proton antiporter, CPA1 family	6	9.7	14.481	COG3263===NhaP-type Na+/H+ and K+/H+ antiporter with C-terminal TrkAC and CorC domains	pfam00999===Na_H_Exchanger<<>>pfam02080===TrkA_C<<>>pfam03471===CorC_HlyC	0	0	KO:K11105===cvrA, nhaP2===cell volume regulation protein A	6553===potassium/proton antiporter, CPA1 family (TC 2.A.36)	28.9324	29.2262	29.6126	28.9607	29.6784	30.0301	29.4341	NA	30.1067	30.571	29.96	30.2111	29.514	29.7773	29.9273	29.3014	29.5199	29.6349	29.2162	29.8682	4	3	4	4	4	0.07724	0.246378	-0.53123	0.002632	0.009427	-1.02924	0.078282	0.407684	-0.44706	0.121069	0.307297	-0.37684	0.082231
Pseudomonas sp. Root9	2644619664	methyl-accepting chemotaxis protein	5	13.7	18.793	COG0840===Methyl-accepting chemotaxis protein	pfam00015===MCPsignal<<>>pfam12729===4HB_MCP_1<<>>pfam00672===HAMP	0	0	KO:K03406===mcp===methyl-accepting chemotaxis protein	0	27.5302	27.2981	26.8129	27.1579	NA	26.0387	26.9222	NA	27.5627	27.6682	27.6801	28.0148	NA	NA	NA	NA	28.1917	26.9267	28.1952	26.9538	4	2	4	0	4	0.330253	0.562951	0.71935	0.030088	0.058741	-0.53167	NA	NA	NA	0.401707	0.602664	-0.36708	0.202254
Pseudomonas sp. Root9	2644619666	Cell division protein ZapA, inhibits GTPase activity of FtsZ	2	29.9	45.495	COG3027===Cell division protein ZapA, inhibits GTPase activity of FtsZ	pfam05164===ZapA	0	0	0	0	30.0038	29.5425	NA	30.4581	29.0581	29.1793	30.713	29.4129	NA	NA	NA	NA	29.7305	29.6958	30.0324	29.5018	28.5113	28.9311	28.7402	NA	3	4	0	4	3	0.417478	0.645621	0.41065	NA	NA	NA	0.435224	0.781404	0.26136	0.025232	0.125559	1.27394	NA
Pseudomonas sp. Root9	2644619667	butyryl-CoA dehydrogenase	10	23.2	18.188	COG1960===Acyl-CoA dehydrogenase related to the alkylation response protein AidB	pfam12418===AcylCoA_DH_N<<>>pfam12806===Acyl-CoA_dh_C<<>>pfam00441===Acyl-CoA_dh_1<<>>pfam02770===Acyl-CoA_dh_M<<>>pfam02771===Acyl-CoA_dh_N	0	EC:1.3.8.1===Short-chain acyl-CoA dehydrogenase.	KO:K00248===ACADS, bcd===butyryl-CoA dehydrogenase [EC:1.3.8.1]	0	NA	NA	NA	NA	NA	NA	NA	NA	28.5694	NA	28.9304	NA	NA	NA	NA	28.5325	28.9359	NA	28.498	NA	0	0	2	1	2	NA	NA	NA	NA	NA	NA	NA	NA	NA	NA	NA	NA	NA
Pseudomonas sp. Root9	2644619668	L-proline dehydrogenase /delta-1-pyrroline-5-carboxylate dehydrogenase	62	62.7	323.31	COG4230===Delta 1-pyrroline-5-carboxylate dehydrogenase	pfam01619===Pro_dh<<>>pfam14850===Pro_dh-DNA_bdg<<>>pfam00171===Aldedh	TIGR01238===delta-1-pyrroline-5-carboxylate dehydrogenase (PutA C-terminal domain)	EC:1.5.5.2===Proline dehydrogenase.<<>>EC:1.2.1.88===L-glutamate gamma-semialdehyde dehydrogenase.	KO:K13821===putA===RHH-type transcriptional regulator, proline utilization regulon repressor / proline dehydrogenase / delta 1-pyrroline-5-carboxylate dehydrogenase [EC:1.5.5.2 1.2.1.88]	470===L-proline dehydrogenase (EC 1.5.99.8)<<>>471===delta-1-pyrroline-5-carboxylate dehydrogenase (EC 1.5.1.12)	33.9368	34.0233	34.0988	33.8379	34.5724	34.6739	34.8156	34.5495	34.547	34.3572	34.5562	34.3358	34.3729	34.3237	34.1746	34.4016	34.4559	34.3908	34.6037	34.4642	4	4	4	4	4	0.000181	0.005166	-0.67865	0.001156	0.005195	-0.47486	0.003991	0.147704	-0.344	0.000516	0.012419	-0.50444	0.053215
Pseudomonas sp. Root9	2644619669	sodium/proline symporter	7	15	14.703	COG0591===Na+/proline symporter	pfam00474===SSF	TIGR02121===sodium/proline symporter<<>>TIGR00813===transporter, SSS family	0	KO:K11928===putP===sodium/proline symporter	0	29.6967	29.9338	30.218	30.0099	30.2897	30.1594	29.995	30.0952	28.619	28.4567	28.0846	28.4765	30.0837	30.3898	30.6667	30.0354	29.2361	29.535	29.8485	29.1495	4	4	4	4	4	0.230908	0.458934	-0.17023	6.2e-05	0.00077	1.55542	0.125116	0.49262	-0.3293	0.039236	0.162044	0.52233	7.4e-05
Pseudomonas sp. Root9	2644619673	23S rRNA (adenine2030-N6)-methyltransferase	16	62.2	100.1	COG2961===23S rRNA A2030 N6-methylase RlmJ	pfam04378===RsmJ	0	EC:2.1.1.266===23S rRNA (adenine(2030)-N(6))-methyltransferase.	KO:K07115===rlmJ===23S rRNA (adenine2030-N6)-methyltransferase [EC:2.1.1.266]	0	31.6341	31.5024	31.9015	31.9877	32.0855	31.9591	32.2436	32.0855	30.9444	30.8586	31.1098	31.0102	31.5985	31.7798	31.9106	31.8058	31.0279	31.5978	31.6557	31.4131	4	4	4	4	4	0.050964	0.194489	-0.33702	0.002798	0.009896	0.77566	0.900185	0.971391	-0.01726	0.118695	0.302332	0.33276	8e-06
Pseudomonas sp. Root9	2644619674	peptide-methionine (S)-S-oxide reductase	9	57.7	175.15	COG0225===Peptide methionine sulfoxide reductase MsrA	pfam01625===PMSR	TIGR00401===methionine-S-sulfoxide reductase	EC:1.8.4.11===Peptide-methionine (S)-S-oxide reductase.	KO:K07304===msrA===peptide-methionine (S)-S-oxide reductase [EC:1.8.4.11]	0	34.3947	34.0009	34.4034	34.2802	34.7382	34.7596	34.6756	34.3897	34.574	34.3961	34.4796	34.3742	34.2826	34.5084	33.8206	34.2392	34.4694	34.3926	34.5971	34.1457	4	4	4	4	4	0.02691	0.131609	-0.37095	0.143463	0.206311	-0.18614	0.752027	0.924294	0.05712	0.363549	0.571943	-0.13135	0.120183
Pseudomonas sp. Root9	2644619675	PAS domain S-box-containing protein/diguanylate cyclase (GGDEF) domain-containing protein	20	32.9	90.627	0	pfam01590===GAF<<>>pfam00563===EAL<<>>pfam13426===PAS_9<<>>pfam00990===GGDEF	TIGR00254===diguanylate cyclase (GGDEF) domain<<>>TIGR00229===PAS domain S-box	0	0	2410===diguanylate cyclase/phosphodiesterase with PAS/PAC and GAF sensor(s)	28.3497	28.6217	29.1844	29.0766	28.4876	28.4481	28.8423	28.8829	29.6643	29.5266	29.7883	29.7747	28.8992	28.7478	29.2226	28.9131	29.1539	29.3657	29.4702	29.5833	4	4	4	4	4	0.556962	0.739006	0.14284	0.016099	0.03652	-0.88038	0.561194	0.843215	-0.13762	0.050058	0.187459	-0.58519	0.000794
Pseudomonas sp. Root9	2644619676	pyruvate dehydrogenase E2 component (dihydrolipoamide acetyltransferase)	32	75.4	323.31	COG0508===Pyruvate/2-oxoglutarate dehydrogenase complex, dihydrolipoamide acyltransferase (E2) component	pfam00198===2-oxoacid_dh<<>>pfam02817===E3_binding<<>>pfam00364===Biotin_lipoyl	TIGR01348===pyruvate dehydrogenase complex dihydrolipoamide acetyltransferase, long form	EC:2.3.1.12===Dihydrolipoyllysine-residue acetyltransferase.	KO:K00627===DLAT, aceF, pdhC===pyruvate dehydrogenase E2 component (dihydrolipoamide acetyltransferase) [EC:2.3.1.12]	0	37.0539	36.9818	37.1257	37.2948	36.4833	36.6044	36.641	36.8304	36.349	36.5264	36.5826	36.6295	37.0189	37.108	37.2351	37.1464	36.862	37.0074	37.0444	37.066	4	4	4	4	4	0.002969	0.030157	0.47428	0.000642	0.003343	0.59219	0.877669	0.966199	-0.01303	0.199234	0.413486	0.11912	0.259912
Pseudomonas sp. Root9	2644619677	pyruvate dehydrogenase E1 component	75	78.4	323.31	COG2609===Pyruvate dehydrogenase complex, dehydrogenase (E1) component	pfam00456===Transketolase_N	TIGR00759===pyruvate dehydrogenase E1 component, homodimeric type	EC:1.2.4.1===Pyruvate dehydrogenase (acetyl-transferring).	KO:K00163===aceE===pyruvate dehydrogenase E1 component [EC:1.2.4.1]	0	38.394	38.4295	38.3551	38.4567	37.8117	37.7898	37.7802	37.8288	37.7923	37.7679	37.7545	37.741	38.5298	38.4051	38.4601	38.4985	38.169	38.1735	38.1787	38.247	4	4	4	4	4	7e-06	0.000885	0.60619	5e-06	0.000158	0.6449	0.114527	0.477566	-0.06455	0.000326	0.009609	0.21674	0.046523
Pseudomonas sp. Root9	2644619678	glutamate-ammonia-ligase adenylyltransferase	39	54	323.31	COG1391===Glutamine synthetase adenylyltransferase	pfam08335===GlnD_UR_UTase<<>>pfam03710===GlnE	0	EC:2.7.7.42===[Glutamate--ammonia-ligase] adenylyltransferase.	KO:K00982===glnE===glutamate-ammonia-ligase adenylyltransferase [EC:2.7.7.42]	0	32.8239	32.9599	33.2053	33.1485	33.0266	33.048	32.928	33.2899	33.0821	33.0531	33.2338	32.9844	33.062	32.9646	33.3288	32.9695	32.993	32.9277	33.031	32.9671	4	4	4	4	4	0.751029	0.87179	-0.03875	0.620744	0.686673	-0.05392	0.715149	0.910331	-0.04685	0.583059	0.744862	0.05468	0.876631
Pseudomonas sp. Root9	2644619680	heptosyltransferase-2	24	61	212.18	COG0859===ADP-heptose:LPS heptosyltransferase	pfam01075===Glyco_transf_9	TIGR02195===lipopolysaccharide heptosyltransferase II	EC:2.4.-===Transferases. Glycosyltransferases.	KO:K02843===waaF, rfaF===heptosyltransferase II [EC:2.4.-.-]	0	32.2178	32.424	32.4575	32.5698	32.4202	32.3236	32.2978	32.2605	31.995	32.0494	32.2517	32.4153	32.2507	32.5013	32.2518	32.3852	32.1528	32.0427	32.1365	31.9257	4	4	4	4	4	0.317222	0.550687	0.09173	0.099192	0.152807	0.23941	0.490176	0.81014	0.06997	0.009594	0.076622	0.35283	0.227335
Pseudomonas sp. Root9	2644619681	heptosyltransferase-1	14	41.1	44.935	COG0859===ADP-heptose:LPS heptosyltransferase	pfam01075===Glyco_transf_9	TIGR02193===lipopolysaccharide heptosyltransferase I	EC:2.4.-===Transferases. Glycosyltransferases.	KO:K02841===waaC, rfaC===heptosyltransferase I [EC:2.4.-.-]	0	30.7095	30.5567	30.5669	30.4328	30.5633	30.7723	30.7362	30.4351	30.9212	30.5484	31.0066	30.5649	30.9422	30.8448	30.6503	30.614	30.3032	30.1938	30.2529	30.6618	4	4	4	4	4	0.558629	0.740189	-0.06024	0.21032	0.282896	-0.19378	0.093193	0.436987	-0.19634	0.13929	0.335016	0.21355	0.390045
Pseudomonas sp. Root9	2644619682	UDP-glucose:(heptosyl)LPS alpha-1,3-glucosyltransferase	12	38.2	62.497	COG0438===Glycosyltransferase involved in cell wall bisynthesis	pfam00534===Glycos_transf_1	0	EC:2.4.1.-===Transferases. Glycosyltransferases. Hexosyltransferases.	KO:K02844===waaG, rfaG===UDP-glucose:(heptosyl)LPS alpha-1,3-glucosyltransferase [EC:2.4.1.-]	0	29.9528	30.0449	30.0044	29.4459	30.3049	30.1571	30.1737	30.1348	29.8944	29.8917	30.0196	29.9731	30.1396	30.2295	30.1853	29.8537	29.9728	30.015	29.5705	30.3825	4	4	4	4	4	0.095651	0.277745	-0.33062	0.601289	0.669596	-0.08269	0.203093	0.597077	-0.24002	0.591651	0.75019	-0.12321	0.002696
Pseudomonas sp. Root9	2644619683	heptose I phosphotransferase	17	74.3	56.344	0	pfam06293===Kdo	0	EC:2.7.1.-===Transferases. Transferring phosphorus-containing groups. Phosphotransferases with an alcohol group as acceptor.	KO:K02848===waaP, rfaP===heptose I phosphotransferase [EC:2.7.1.-]	0	31.0928	31.1154	30.8868	31.3593	31.0571	30.8638	31.0991	31.4724	31.2435	31.03	31.2159	31.1856	31.194	30.8092	31.555	31.2952	31.1319	31.391	30.9965	31.1668	4	4	4	4	4	0.954567	0.978406	-0.00952	0.633669	0.696774	-0.05518	0.607793	0.863435	-0.09979	0.66391	0.799778	-0.05796	0.754435
Pseudomonas sp. Root9	2644619684	Lipopolysaccharide kinase (Kdo/WaaP) family protein	11	34.8	23.542	0	pfam06293===Kdo	0	0	0	0	29.5867	29.6823	29.5882	29.5036	29.9606	29.8393	29.8354	30.1517	29.0691	28.9503	29.452	29.5644	29.8817	29.9856	29.8719	29.9505	29.6212	29.579	30.0419	29.8024	4	4	4	4	4	0.010333	0.070011	-0.35654	0.107927	0.163419	0.33124	0.000481	0.06311	-0.33223	0.205555	0.420565	-0.17095	0.01145
Pseudomonas sp. Root9	2644619685	Lipopolysaccharide kinase (Kdo/WaaP) family protein	12	65.2	231.27	0	pfam06293===Kdo	0	0	0	0	30.7035	30.6153	30.8661	30.4404	30.8397	31.0717	30.9176	30.6741	30.0737	29.9571	29.9073	30.3095	30.8034	30.9964	30.5154	30.7852	30.4907	30.492	30.5714	30.2844	4	4	4	4	4	0.120667	0.31738	-0.21946	0.003281	0.011104	0.59443	0.406192	0.767459	-0.11876	0.124213	0.312164	0.19671	0.000562
Pseudomonas sp. Root9	2644619686	Lipopolysaccharide kinase (Kdo/WaaP) family protein	14	46.8	149.89	0	pfam06293===Kdo	0	0	0	0	31.3312	31.5509	31.575	31.5453	31.4372	31.6378	31.7681	31.8627	31.2371	31.4458	31.714	31.6943	31.6077	31.3651	31.8481	31.505	31.3462	31.3094	31.2904	31.5263	4	4	4	4	4	0.165174	0.374814	-0.17586	0.868464	0.895002	-0.02221	0.520737	0.827411	-0.08088	0.141991	0.338973	0.13254	0.334338
Pseudomonas sp. Root9	2644619687	iron complex outermembrane recepter protein	14	31.7	65.082	COG1629===Outer membrane receptor proteins, mostly Fe transport	pfam07715===Plug<<>>pfam00593===TonB_dep_Rec	0	0	KO:K02014===TC.FEV.OM===iron complex outermembrane recepter protein	0	29.5173	29.3122	30.2473	NA	29.7043	29.7202	29.4683	29.5336	29.2073	29.4758	29.5962	29.4757	29.7875	29.9727	29.6657	30.2051	29.0395	29.4461	29.1052	29.6195	3	4	4	4	4	0.793771	0.896354	0.08564	0.469743	0.546298	0.25349	0.538629	0.834694	-0.21553	0.306177	0.524157	0.38968	0.158808
Pseudomonas sp. Root9	2644619690	carbamoyltransferase	29	54.9	323.31	COG2192===Predicted carbamoyl transferase, NodU family	pfam02543===Carbam_trans_N<<>>pfam16861===Carbam_trans_C	0	EC:2.1.3.-===Transferases. Transferring one-carbon groups. Carboxy- and carbamoyltransferases.	KO:K00612===E2.1.3.-===carbamoyltransferase [EC:2.1.3.-]	0	35.2251	35.1594	35.3352	35.3197	35.1362	35.2329	35.5654	35.2352	35.1353	34.9006	35.1487	35.098	35.2396	35.291	35.4198	35.437	34.8857	35.0343	35.2714	35.0829	4	4	4	4	4	0.766354	0.881263	-0.03256	0.040987	0.074866	0.18923	0.221878	0.615926	-0.08697	0.092003	0.26051	0.1913	0.100466
Pseudomonas sp. Root9	2644619691	Mig-14 protein	13	50.3	137.64	0	pfam07395===Mig-14	0	0	0	0	30.9766	31.1664	31.331	31.0239	31.1731	31.4035	31.1624	31.0721	31.1271	30.9556	31.0744	31.1974	31.3391	31.3417	31.1179	31.2542	30.8672	30.8375	31.2378	31.0119	4	4	4	4	4	0.490575	0.70124	-0.07829	0.719953	0.771709	0.03588	0.203954	0.597175	-0.13875	0.306232	0.524157	0.13587	0.24247
Pseudomonas sp. Root9	2644619692	N-acetylglucosaminyl deacetylase, LmbE family	10	22	46.124	COG2120===N-acetylglucosaminyl deacetylase, LmbE family	pfam02585===PIG-L	0	0	0	0	29.9768	29.9991	29.9352	30.1605	30.1652	30.0353	30.2805	29.9389	30.0144	29.4669	29.5162	30.1087	30.3752	30.2891	30.1408	30.4898	29.7884	30.0928	29.945	29.9211	4	4	4	4	4	0.373762	0.601646	-0.08704	0.24475	0.319823	0.24135	0.016829	0.223894	-0.30582	0.349282	0.560315	0.08109	0.142613
Pseudomonas sp. Root9	2644619693	Glycosyltransferase involved in cell wall bisynthesis	22	59.4	253.05	COG0438===Glycosyltransferase involved in cell wall bisynthesis	pfam13439===Glyco_transf_4<<>>pfam00534===Glycos_transf_1	0	0	0	0	33.0255	33.1164	33.1577	33.3395	33.2847	33.0431	33.26	33.3542	33.1808	32.992	33.1061	33.1887	33.1549	33.1945	33.2813	33.0671	32.9171	32.8984	32.9992	33.0337	4	4	4	4	4	0.451905	0.673861	-0.07571	0.614328	0.680704	0.04289	0.860709	0.963127	-0.01466	0.049835	0.187352	0.19768	0.200794
Pseudomonas sp. Root9	2644619694	alpha-1,3-rhamnosyltransferase	14	51.9	132.08	0	pfam00535===Glycos_transf_2	0	EC:2.4.1.-===Transferases. Glycosyltransferases. Hexosyltransferases.	KO:K12988===wapR===alpha-1,3-rhamnosyltransferase [EC:2.4.1.-]	0	31.9383	31.9282	32.1535	32.0339	31.7321	31.9985	32.1913	31.9357	31.9415	31.4274	32.2942	31.5138	32.0822	32.0703	32.1504	32.0318	31.6761	31.3585	31.7182	31.7307	4	4	4	4	4	0.670376	0.820716	0.04906	0.36025	0.441622	0.21926	0.288308	0.679198	-0.07021	0.012864	0.086491	0.39261	0.483838
Pseudomonas sp. Root9	2644619695	O-antigen ligase	16	26.7	132.7	COG3307===O-antigen ligase	pfam06293===Kdo<<>>pfam04932===Wzy_C<<>>pfam13398===Peptidase_M50B	0	0	0	0	32.0403	32.0796	31.8229	31.75	32.2629	32.2039	32.3149	32.0085	31.5151	31.6359	31.7389	31.12	32.4986	32.1108	32.0968	31.9886	31.569	31.8131	32.0165	31.9426	4	4	4	4	4	0.041101	0.169247	-0.27433	0.045422	0.081186	0.42076	0.123863	0.492397	-0.25048	0.51599	0.700012	0.08793	0.008057
Pseudomonas sp. Root9	2644619696	ATP-binding cassette, subfamily B, MsbA	20	44.7	323.31	COG1132===ABC-type multidrug transport system, ATPase and permease component	pfam00664===ABC_membrane<<>>pfam00005===ABC_tran	TIGR02203===lipid A export permease/ATP-binding protein MsbA	EC:3.6.3.-===Hydrolases. Acting on acid anhydrides. Acting on acid anhydrides; catalyzing transmembrane movement of substances.	KO:K11085===msbA===ATP-binding cassette, subfamily B, bacterial MsbA [EC:3.6.3.-]	0	32.9774	32.9279	33.1105	33.1936	33.209	33.132	33.0983	33.4247	32.3498	32.2973	32.584	32.4452	32.9818	33.1224	33.2621	33.0453	32.5893	32.9363	32.8002	32.9164	4	4	4	4	4	0.138407	0.340492	-0.16363	0.000356	0.002328	0.63328	0.576883	0.848326	-0.05054	0.055218	0.195532	0.2418	0.000193
Pseudomonas sp. Root9	2644619697	D-alpha,beta-D-heptose 7-phosphate 1-kinase /D-beta-D-heptose 1-phosphate adenylyltransferase	17	47.7	261.01	COG2870===ADP-heptose synthase, bifunctional sugar kinase/adenylyltransferase	pfam01467===CTP_transf_like<<>>pfam00294===PfkB	TIGR02199===rfaE bifunctional protein, domain II<<>>TIGR02198===rfaE bifunctional protein, domain I<<>>TIGR00125===cytidyltransferase-like domain	EC:2.7.7.70===D-glycero-beta-D-manno-heptose 1-phosphate adenylyltransferase.<<>>EC:2.7.1.167===D-glycero-beta-D-manno-heptose-7-phosphate kinase.	KO:K03272===gmhC, hldE, waaE, rfaE===D-beta-D-heptose 7-phosphate kinase / D-beta-D-heptose 1-phosphate adenosyltransferase [EC:2.7.1.167 2.7.7.70]	2784===D-alpha,beta-D-heptose 7-phosphate 1-kinase (EC 2.7.1.167)<<>>2786===D-beta-D-heptose 1-phosphate adenylyltransferase (EC 2.7.7.70)	33.5423	33.5514	33.4656	33.5751	33.7131	33.7953	33.8468	33.7532	33.1389	33.2546	33.3212	33.4313	33.6026	33.7321	33.7242	33.7144	33.0647	33.6248	33.5151	33.5183	4	4	4	4	4	0.000697	0.012538	-0.2435	0.020825	0.044492	0.2471	0.006915	0.174128	-0.15968	0.473189	0.666337	0.10287	0.001504
Pseudomonas sp. Root9	2644619698	UDP-glucose 4-epimerase	15	47.3	155.39	COG0451===Nucleoside-diphosphate-sugar epimerase	pfam01370===Epimerase	0	EC:5.1.3.2===UDP-glucose 4-epimerase.	KO:K01784===galE, GALE===UDP-glucose 4-epimerase [EC:5.1.3.2]	0	32.6845	32.8853	32.8751	32.9041	32.7483	32.8717	33.0187	33.0241	31.864	31.8892	32.2441	31.8896	32.6474	32.7848	33.1665	32.8378	32.6795	32.5682	32.6531	32.7481	4	4	4	4	4	0.386243	0.615668	-0.07847	0.000543	0.002994	0.86554	0.865417	0.965116	-0.02185	0.035992	0.153018	0.17504	0.00025
Pseudomonas sp. Root9	2644619699	hypothetical protein	12	46.6	72.01	0	0	0	0	0	0	29.2517	29.2909	29.2334	29.6379	29.5739	29.4595	28.9914	29.7785	29.929	29.6032	30.6733	29.8466	29.156	29.4471	29.4131	29.3347	29.5635	29.7623	29.4005	29.9826	4	4	4	4	4	0.634951	0.796747	-0.09736	0.057498	0.098483	-0.65956	0.896532	0.971391	0.01577	0.089726	0.255846	-0.32377	0.100383
Pseudomonas sp. Root9	2644619700	Predicted oxidoreductase	4	21.1	45.931	COG0667===Predicted oxidoreductase (related to aryl-alcohol dehydrogenase)	pfam00248===Aldo_ket_red	0	0	0	0	29.7186	29.5257	29.7264	29.4392	29.8089	29.9617	29.5306	29.5498	29.5779	29.8535	28.8436	29.3834	29.8451	30.0812	29.3522	29.4296	29.6583	29.2063	29.4743	29.3801	4	4	4	4	4	0.421371	0.649273	-0.11028	0.454732	0.532557	0.18788	0.710552	0.90819	-0.07455	0.198046	0.411503	0.17275	0.272527
Pseudomonas sp. Root9	2644619701	Glycerol-3-phosphate dehydrogenase	20	81.3	213.93	COG0578===Glycerol-3-phosphate dehydrogenase	pfam01266===DAO	0	0	0	0	32.2897	32.2263	32.4836	32.4937	32.2252	32.6026	32.5142	32.4527	31.9677	32.1667	32.1069	32.1552	32.4231	32.4587	32.4808	32.2642	32.3188	32.1141	32.4243	32.3436	4	4	4	4	4	0.502142	0.708936	-0.07535	0.018811	0.041026	0.27421	0.705404	0.906528	-0.03334	0.469057	0.66213	0.07316	0.014283
Pseudomonas sp. Root9	2644619703	DNA-binding transcriptional regulator, LysR family	3	13.9	8.1408	COG0583===DNA-binding transcriptional regulator, LysR family	pfam00126===HTH_1<<>>pfam03466===LysR_substrate	0	0	0	0	NA	27.1511	NA	NA	NA	NA	NA	NA	NA	NA	NA	NA	NA	NA	NA	27.0385	26.843	NA	NA	NA	1	0	0	1	1	NA	NA	NA	NA	NA	NA	NA	NA	NA	NA	NA	NA	NA
Pseudomonas sp. Root9	2644619704	3-deoxy-D-manno-octulosonic-acid transferase	12	35.8	51.228	COG1519===3-deoxy-D-manno-octulosonic-acid transferase	pfam04413===Glycos_transf_N<<>>pfam00534===Glycos_transf_1	0	EC:2.4.99.12===Lipid IV(A) 3-deoxy-D-manno-octulosonic acid transferase.<<>>EC:2.4.99.13===(Kdo)-lipid IV(A) 3-deoxy-D-manno-octulosonic acid transferase.<<>>EC:2.4.99.14===(Kdo)(2)-lipid IV(A) (2-8) 3-deoxy-D-manno-octulosonic acid transferase.<<>>EC:2.4.99.15===(Kdo)(3)-lipid IV(A) (2-4) 3-deoxy-D-manno-octulosonic acid transferase.	KO:K02527===kdtA, waaA===3-deoxy-D-manno-octulosonic-acid transferase [EC:2.4.99.12 2.4.99.13 2.4.99.14 2.4.99.15]	0	29.5958	29.547	29.8904	29.9137	30.0471	29.8739	29.7145	29.9335	29.85	29.2863	29.4087	29.6067	29.6712	29.6948	30.0054	29.8183	29.641	29.6562	29.8447	29.6815	4	4	4	4	4	0.241645	0.468109	-0.15556	0.252991	0.329075	0.1988	0.639489	0.882378	-0.06071	0.78613	0.875119	0.03087	0.056852
Pseudomonas sp. Root9	2644619705	outer membrane protein	20	55.9	289.43	COG1538===Outer membrane protein TolC	pfam02321===OEP	TIGR01844===type I secretion outer membrane protein, TolC family	0	KO:K12340===tolC===outer membrane protein	0	32.0706	32.0835	32.2144	32.0831	32.0638	32.2259	32.2621	32.0936	32.2276	31.8928	32.2422	32.0981	32.4464	32.2389	32.4594	32.4151	32.1734	31.999	32.1059	31.7982	4	4	4	4	4	0.449276	0.670945	-0.04843	0.980545	0.985765	-0.00228	0.005738	0.159206	-0.27703	0.349976	0.560315	0.09377	0.645923
Pseudomonas sp. Root9	2644619706	hydroxymethylpyrimidine synthase	36	66.9	323.31	COG0422===Thiamine biosynthesis protein ThiC	pfam01964===ThiC_Rad_SAM<<>>pfam13667===ThiC-associated	TIGR00190===phosphomethylpyrimidine synthase	EC:4.1.99.17===Phosphomethylpyrimidine synthase.	KO:K03147===thiC===phosphomethylpyrimidine synthase [EC:4.1.99.17]	5434===hydroxymethylpyrimidine synthase	36.2518	36.2856	36.1895	36.1278	35.9112	35.9137	36.4637	35.7419	34.9998	34.9154	34.8577	34.6114	35.9778	36.0678	35.8947	35.9391	35.7398	36.2289	36.0558	35.1912	4	4	4	4	4	0.283479	0.515514	0.20603	0.000109	0.001112	1.36756	0.002998	0.13443	0.24381	0.169588	0.376558	0.40972	0.001774
Pseudomonas sp. Root9	2644619707	Protein of unknown function (DUF3298)	11	62.9	260.24	0	pfam11738===DUF3298	0	0	0	0	33.1493	33.2423	33.3559	33.0185	32.5037	32.9712	32.9656	32.7262	33.3097	33.0963	33.0954	33.2175	32.8809	32.9231	32.8929	33.05	33.2153	32.9136	33.0894	33.136	4	4	4	4	4	0.02883	0.13737	0.3998	0.899211	0.918336	0.01172	0.02879	0.282751	0.25475	0.324758	0.541139	0.10291	0.031836
Pseudomonas sp. Root9	2644619708	ADP-ribose pyrophosphatase	9	69.8	156.29	COG0494===8-oxo-dGTP pyrophosphatase MutT and related house-cleaning NTP pyrophosphohydrolases, NUDIX family	pfam00293===NUDIX	TIGR00052===nudix-type nucleoside diphosphatase, YffH/AdpP family	EC:3.6.1.13===ADP-ribose diphosphatase.	KO:K01515===nudF===ADP-ribose pyrophosphatase [EC:3.6.1.13]	0	32.0162	31.6629	31.0584	31.5839	31.0533	31.3975	31.5649	31.1342	31.8558	31.5331	31.767	31.322	31.1574	31.3453	31.23	31.605	31.6639	31.2679	31.8157	31.132	4	4	4	4	4	0.260553	0.489347	0.29288	0.872501	0.897855	-0.03911	0.322484	0.697655	0.24592	0.680846	0.807684	0.11045	0.096444
Pseudomonas sp. Root9	2644619710	Icc protein	7	51.1	50.393	COG1409===3',5'-cyclic AMP phosphodiesterase CpdA	pfam00149===Metallophos	0	0	KO:K03651===icc===Icc protein	0	28.2929	28.468	28.7218	29.5207	28.8312	28.603	28.7269	29.948	29.0708	29.5664	29.5077	29.5884	28.041	28.3448	29.3799	28.2293	28.6364	28.9219	28.9219	29.94	4	4	4	4	4	0.527948	0.721468	-0.2764	0.080836	0.129529	-0.68245	0.556399	0.843214	0.25215	0.403879	0.603973	-0.35421	0.291863
Pseudomonas sp. Root9	2644619711	hypothetical protein	9	60.9	64.182	COG3150===Predicted esterase YcpF, UPF0227 family	pfam05728===UPF0227	0	0	KO:K07000===K07000===uncharacterized protein	0	30.5811	30.2102	30.2328	30.1952	30.2273	30.2463	30.5412	29.3093	30.673	30.2866	30.9857	29.573	30.0918	30.1432	29.4715	30.1905	29.6742	29.4097	29.8154	29.7363	4	4	4	4	4	0.475982	0.690716	0.22381	0.827273	0.860107	-0.07472	0.150837	0.517795	0.33058	0.00232	0.031202	0.64593	0.489361
Pseudomonas sp. Root9	2644619712	DNA topoisomerase IV subunit B	35	59.3	323.31	COG0187===DNA gyrase/topoisomerase IV, subunit B	pfam00204===DNA_gyraseB<<>>pfam00986===DNA_gyraseB_C<<>>pfam02518===HATPase_c<<>>pfam01751===Toprim	TIGR01055===DNA topoisomerase IV, B subunit, proteobacterial	EC:5.99.1.-===Isomerases. Other isomerases. Other isomerases.	KO:K02622===parE===topoisomerase IV subunit B [EC:5.99.1.-]	48===DNA topoisomerase IV subunit B (EC 5.99.1.3)	34.0101	34.0508	34.1718	33.9299	33.652	33.9677	34.1471	34.1264	33.6873	33.5885	33.7338	33.3472	34.1654	34.1798	33.9094	34.1055	33.7855	33.7972	33.9928	33.9142	4	4	4	4	4	0.617671	0.785379	0.06736	0.006786	0.019245	0.45148	0.561782	0.843215	-0.04934	0.054756	0.195141	0.16826	0.039124
Pseudomonas sp. Root9	2644619713	Esterase-like activity of phytase	11	43.8	75.584	0	pfam13449===Phytase-like	0	0	0	0	30.0802	30.3267	29.9788	29.6916	29.4166	29.8043	29.1559	29.8267	30.2355	30.1202	30.1327	29.7277	30.3011	29.9643	30.1663	30.058	30.2596	29.7135	29.7146	29.9279	4	4	4	4	4	0.067549	0.229473	0.46847	0.847464	0.878151	-0.03468	0.524694	0.827411	-0.10308	0.55352	0.729281	0.11546	0.047847
Pseudomonas sp. Root9	2644619714	DNA topoisomerase IV subunit A	41	57.8	323.31	COG0188===DNA gyrase/topoisomerase IV, subunit A	pfam00521===DNA_topoisoIV<<>>pfam03989===DNA_gyraseA_C	TIGR01062===DNA topoisomerase IV, A subunit, proteobacterial	EC:5.99.1.-===Isomerases. Other isomerases. Other isomerases.	KO:K02621===parC===topoisomerase IV subunit A [EC:5.99.1.-]	47===DNA topoisomerase IV subunit A (EC 5.99.1.3)	34.3048	34.3435	34.2808	34.2686	33.9096	34.1358	34.408	33.985	34.0021	33.9234	34.0259	33.9067	34.2679	34.2189	34.3053	34.3642	34.2003	34.0529	34.2516	34.0904	4	4	4	4	4	0.182579	0.395518	0.18982	0.000231	0.001766	0.33488	0.779759	0.93701	0.01032	0.04112	0.167401	0.1506	0.28223
Pseudomonas sp. Root9	2644619715	hypothetical protein	9	42.8	173.22	COG3009===Uncharacterized lipoprotein YmbA	pfam03886===ABC_trans_aux	0	0	KO:K09857===K09857===uncharacterized protein	0	31.8645	32.0623	31.8993	31.8948	31.6238	31.9441	32.1126	32.3925	32.2141	32.416	32.3409	32.4232	31.6275	31.693	31.9302	32.1248	31.9948	31.8995	32.1016	31.9637	4	4	4	4	4	0.629798	0.793733	-0.08802	0.000741	0.003733	-0.41831	0.520523	0.827411	0.08635	0.369428	0.576372	-0.05965	0.129685
Pseudomonas sp. Root9	2644619716	Uncharacterized membrane protein affecting hemolysin expression	25	39.8	323.31	COG3726===Uncharacterized membrane protein affecting hemolysin expression	pfam00672===HAMP	0	0	0	0	32.9462	32.9254	33.1012	32.9461	33.2505	33.4084	33.3481	33.2076	33.0865	32.8605	33.0742	32.9022	33.3275	33.1759	33.1192	32.8113	32.8393	32.7086	32.9192	32.7744	4	4	4	4	4	0.001916	0.023639	-0.32396	0.987904	0.991146	-0.00113	0.330989	0.705003	-0.12876	0.032012	0.142378	0.16935	0.005378
Pseudomonas sp. Root9	2644619717	phosphoserine phosphatase	17	45.5	203.84	COG0560===Phosphoserine phosphatase	pfam13740===ACT_6<<>>pfam12710===HAD	TIGR01488===Haloacid Dehalogenase superfamily, subfamily IB, phosphoserine phosphatase-like<<>>TIGR00338===phosphoserine phosphatase SerB	EC:3.1.3.3===Phosphoserine phosphatase.	KO:K01079===serB, PSPH===phosphoserine phosphatase [EC:3.1.3.3]	209===phosphoserine phosphatase (EC 3.1.3.3)	32.9539	32.8774	32.8951	32.8047	32.9236	33.319	33.239	33.0795	32.6098	32.2993	32.4094	32.6479	33.1847	33.0647	32.7326	33.0456	32.6848	32.7462	32.5392	32.5781	4	4	4	4	4	0.054466	0.202945	-0.25755	0.012697	0.030536	0.39119	0.294154	0.683204	-0.12415	0.007058	0.066037	0.24568	0.001714
Pseudomonas sp. Root9	2644619718	phosphatidylserine decarboxylase	10	41.3	232.44	COG0688===Phosphatidylserine decarboxylase	pfam02666===PS_Dcarbxylase	TIGR00163===phosphatidylserine decarboxylase precursor	EC:4.1.1.65===Phosphatidylserine decarboxylase.	KO:K01613===psd, PISD===phosphatidylserine decarboxylase [EC:4.1.1.65]	0	33.1961	33.239	33.3427	33.1609	32.8897	33.0397	33.2112	33.1197	33.1661	32.5712	32.9817	32.7513	33.2615	33.2773	33.1952	33.322	33.2163	32.967	33.2535	32.823	4	4	4	4	4	0.085955	0.261366	0.16961	0.061685	0.104083	0.36713	0.561792	0.843215	-0.02931	0.200185	0.413677	0.16972	0.242381
Pseudomonas sp. Root9	2644619719	thiosulfate/3-mercaptopyruvate sulfurtransferase	15	87.5	255.24	COG2897===3-mercaptopyruvate sulfurtransferase SseA, contains two rhodanese domains	pfam00581===Rhodanese	0	EC:2.8.1.2===3-mercaptopyruvate sulfurtransferase.<<>>EC:2.8.1.1===Thiosulfate sulfurtransferase.	KO:K01011===TST, MPST, sseA===thiosulfate/3-mercaptopyruvate sulfurtransferase [EC:2.8.1.1 2.8.1.2]	0	32.5029	32.5103	32.44	32.5374	32.6546	32.3686	32.6111	32.578	33.4068	33.1901	33.2709	32.998	32.2598	32.3834	32.2604	32.2759	32.7818	32.776	32.7597	32.8237	4	4	4	4	4	0.457258	0.677963	-0.05543	0.002522	0.009171	-0.71879	0.002024	0.120739	0.20279	6.3e-05	0.003394	-0.28763	0.001069
Pseudomonas sp. Root9	2644619720	HDOD domain-containing protein	20	49.3	168.31	0	pfam08668===HDOD	0	0	0	0	30.0624	30.2456	30.34	30.6499	30.4106	30.4109	30.3797	30.684	31.2135	31.1353	30.8813	30.9151	30.1875	30.3564	30.6518	30.5799	30.6161	30.2495	30.0492	30.9818	4	4	4	4	4	0.350272	0.581285	-0.14684	0.004262	0.013416	-0.71181	0.490193	0.81014	-0.11943	0.560414	0.732971	-0.14968	0.0021
Pseudomonas sp. Root9	2644619721	chemotaxis protein MotA	5	21.9	11.155	COG1291===Flagellar motor component MotA	pfam01618===MotA_ExbB	TIGR03818===flagellar motor stator protein MotA	0	KO:K02556===motA===chemotaxis protein MotA	0	28.1001	27.8182	27.7916	NA	27.7584	27.6251	27.7614	NA	NA	28.7088	28.2636	27.2376	NA	28.4682	NA	NA	27.7731	28.193	27.7395	27.57	3	3	3	1	4	0.187547	0.401029	0.18832	0.741815	0.791847	-0.16671	NA	NA	NA	0.631239	0.779188	0.08439	0.501092
Pseudomonas sp. Root9	2644619722	chemotaxis protein MotB	13	47.5	96.643	COG1360===Flagellar motor protein MotB	pfam13677===MotB_plug<<>>pfam00691===OmpA	0	0	KO:K02557===motB===chemotaxis protein MotB	0	28.8566	28.7817	28.9022	29.2854	29.3601	28.8494	29.026	29.2263	29.7112	30.1131	29.7151	30.2319	29.3679	28.638	29.1461	29.0188	29.0401	29.301	28.8344	28.922	4	4	4	4	4	0.355547	0.586079	-0.15893	0.00151	0.006384	-0.98631	0.667157	0.894119	-0.0862	0.669927	0.802471	-0.06784	0.003558
Pseudomonas sp. Root9	2644619723	ribosome biogenesis GTPase	12	45.8	133.48	COG1162===Putative ribosome biogenesis GTPase RsgA	pfam03193===DUF258	TIGR00157===ribosome small subunit-dependent GTPase A	EC:3.6.1.-===Hydrolases. Acting on acid anhydrides. In phosphorus-containing anhydrides.	KO:K06949===rsgA, engC===ribosome biogenesis GTPase [EC:3.6.1.-]	0	31.3971	31.4703	31.3746	31.5366	31.5042	31.4187	31.9793	31.6149	31.5411	30.6189	31.459	31.0287	31.5792	31.1642	31.2541	31.5214	31.4806	31.0957	31.062	31.1183	4	4	4	4	4	0.233906	0.462328	-0.18465	0.277549	0.355629	0.28271	0.579832	0.848442	0.06491	0.07365	0.230323	0.25548	0.118425
Pseudomonas sp. Root9	2644619724	oligoribonuclease	10	46.7	89.202	COG1949===Oligoribonuclease (3'-5' exoribonuclease)	pfam00929===RNase_T	0	EC:3.1.-===Hydrolases. Acting on ester bonds.	KO:K13288===orn, REX2, REXO2===oligoribonuclease [EC:3.1.-.-]	0	32.3417	31.5589	32.0812	31.9847	32.2458	32.2987	32.5584	32.3605	31.6276	32.2955	31.8232	32.1511	31.9703	32.3807	32.6645	32.0595	31.8684	32.271	32.2651	31.974	4	4	4	4	4	0.100907	0.287488	-0.37423	0.940696	0.953144	0.01728	0.26854	0.666043	-0.27712	0.615	0.769017	-0.10299	0.076067
Pseudomonas sp. Root9	2644619725	Uncharacterized membrane protein YeiH	2	10.3	1.7017	COG2860===Uncharacterized membrane protein YeiH	pfam03458===UPF0126	0	0	0	0	NA	NA	26.8368	NA	26.682	26.7053	NA	NA	NA	NA	NA	NA	NA	NA	NA	NA	NA	NA	NA	NA	1	2	0	0	0	NA	NA	NA	NA	NA	NA	NA	NA	NA	NA	NA	NA	NA
Pseudomonas sp. Root9	2644619726	epoxyqueuosine reductase	11	47.2	28.882	COG1600===Epoxyqueuosine reductase QueG (queuosine biosynthesis)	pfam08331===DUF1730<<>>pfam13484===Fer4_16	TIGR00276===epoxyqueuosine reductase	EC:1.17.99.6===Epoxyqueuosine reductase.	KO:K18979===queG===epoxyqueuosine reductase [EC:1.17.99.6]	0	28.0618	28.3958	28.5581	27.902	28.4162	28.7737	28.4245	28.3597	28.3807	28.4967	28.3773	28.3312	28.0748	28.648	28.3051	28.3767	28.3701	28.1862	27.9634	28.2362	4	4	4	4	4	0.196411	0.414822	-0.26411	0.351331	0.43388	-0.16703	0.548993	0.838622	-0.12172	0.824537	0.90046	0.04042	0.392654
Pseudomonas sp. Root9	2644619727	NAD(P)H-hydrate epimerase	11	57	117.57	COG0063===NAD(P)H-hydrate repair enzyme Nnr, NAD(P)H-hydrate dehydratase domain	pfam01256===Carb_kinase	TIGR00196===yjeF C-terminal region, hydroxyethylthiazole kinase-related	EC:5.1.99.6===NAD(P)H-hydrate epimerase.	KO:K17759===AIBP, nnrE===NAD(P)H-hydrate epimerase [EC:5.1.99.6]	0	31.9566	31.9212	31.8091	31.5995	31.6978	32.0273	32.2431	32.2529	31.8049	31.707	31.8404	31.0605	31.673	31.7962	31.7066	32.0841	31.8731	31.217	31.5937	31.7201	4	4	4	4	4	0.186956	0.401029	-0.23368	0.334472	0.41505	0.21842	0.958824	0.989903	0.00664	0.232793	0.452101	0.22066	0.09589
Pseudomonas sp. Root9	2644619728	tRNA threonylcarbamoyladenosine biosynthesis protein TsaE	7	51.9	59.26	COG0802===tRNA A37 threonylcarbamoyladenosine biosynthesis protein TsaE	pfam02367===TsaE	TIGR00150===tRNA threonylcarbamoyl adenosine modification protein YjeE	0	KO:K06925===tsaE===tRNA threonylcarbamoyladenosine biosynthesis protein TsaE	0	30.5642	30.8142	30.3917	30.6351	30.9799	30.6251	30.4275	31.2456	31.0842	30.8846	31.1679	30.8907	30.302	30.5036	30.8518	30.5907	30.8896	30.4882	30.5112	30.996	4	4	4	4	4	0.337105	0.567985	-0.21821	0.012186	0.029609	-0.40552	0.794304	0.941748	0.03927	0.476587	0.668941	-0.11993	0.393917
Pseudomonas sp. Root9	2644619729	N-acetylmuramoyl-L-alanine amidase	18	48	209.74	COG0860===N-acetylmuramoyl-L-alanine amidase	pfam01520===Amidase_3<<>>pfam11741===AMIN<<>>pfam01476===LysM	0	EC:3.5.1.28===N-acetylmuramoyl-L-alanine amidase.	KO:K01448===E3.5.1.28B, amiA, amiB, amiC===N-acetylmuramoyl-L-alanine amidase [EC:3.5.1.28]	0	32.0819	32.0552	32.2214	31.9795	32.0739	32.0661	32.1154	32.4209	31.2561	31.4073	31.1068	31.4995	32.1881	31.8914	32.4313	31.8346	31.6306	31.8973	31.8736	32.1581	4	4	4	4	4	0.43103	0.656325	-0.08454	0.000693	0.003554	0.7671	0.990708	0.997401	-0.00184	0.173177	0.380968	0.1946	0.000409
Pseudomonas sp. Root9	2644619730	DNA mismatch repair protein MutL	29	61.1	323.31	COG0323===DNA mismatch repair ATPase MutL	pfam08676===MutL_C<<>>pfam01119===DNA_mis_repair<<>>pfam13589===HATPase_c_3	TIGR00585===DNA mismatch repair protein MutL	0	KO:K03572===mutL===DNA mismatch repair protein MutL	608===DNA mismatch repair protein MutL	32.8054	32.9273	33.2176	33.1649	33.1366	33.0696	33.3623	33.2245	32.9974	32.4211	32.9403	32.6939	33.144	32.989	33.1868	33.1553	32.7901	33.0115	32.9354	32.8139	4	4	4	4	4	0.203372	0.422366	-0.16945	0.160456	0.225931	0.26559	0.446522	0.783	-0.08996	0.263214	0.484992	0.14106	0.03711
Pseudomonas sp. Root9	2644619731	tRNA dimethylallyltransferase	14	58.8	122.58	COG0324===tRNA A37 N6-isopentenylltransferase MiaA	pfam01715===IPPT	TIGR00174===tRNA dimethylallyltransferase	EC:2.5.1.75===tRNA dimethylallyltransferase.	KO:K00791===miaA, TRIT1===tRNA dimethylallyltransferase [EC:2.5.1.75]	0	30.1925	30.3072	30.249	29.9805	30.1403	30.3148	30.5308	30.4458	30.5032	30.2151	30.3847	30.4432	30.2652	30.267	30.0161	30.2148	30.4987	30.0684	29.7691	30.1647	4	4	4	4	4	0.165955	0.375965	-0.17567	0.074654	0.121353	-0.20431	0.930223	0.981562	-0.00848	0.747825	0.84916	0.05703	0.795571
Pseudomonas sp. Root9	2644619732	RNA-binding protein Hfq	9	94.2	183.19	COG1923===sRNA-binding regulator protein Hfq	0	TIGR02383===RNA chaperone Hfq	0	KO:K03666===hfq===host factor-I protein	383===RNA-binding protein Hfq	35.0424	34.8671	35.5608	35.4039	34.9086	35.1811	35.4452	34.6602	34.6666	34.9279	34.9074	34.6957	35.0547	35.3597	35.0412	35.2813	34.7131	34.9656	35.3268	34.6108	4	4	4	4	4	0.493681	0.703575	0.16979	0.072311	0.118414	0.41918	0.856126	0.959955	0.03435	0.212831	0.429674	0.31449	0.245344
Pseudomonas sp. Root9	2644619733	GTP-binding protein HflX	16	50.6	174.78	COG2262===50S ribosomal subunit-associated GTPase HflX	pfam01926===MMR_HSR1<<>>pfam16360===GTP-bdg_M<<>>pfam13167===GTP-bdg_N	TIGR03156===GTP-binding protein HflX	0	KO:K03665===hflX===GTPase	384===GTP-binding protein HflX (EC 3.1.5.-)	31.8777	31.8799	32.0069	31.932	31.6788	31.9534	32.1367	31.9552	31.5384	31.2348	31.432	31.1004	31.7734	31.7229	32.01	31.8318	31.5427	31.6003	31.2539	31.6936	4	4	4	4	4	0.947966	0.975186	-0.00693	0.006143	0.017837	0.5977	0.262217	0.663038	0.08957	0.019241	0.106226	0.40146	0.004391
Pseudomonas sp. Root9	2644619734	protease FtsH subunit HflK	23	71.6	323.31	COG0330===Regulator of protease activity HflC, stomatin/prohibitin superfamily	pfam12221===HflK_N<<>>pfam01145===Band_7	TIGR01933===HflK protein	EC:3.4.-===Hydrolases. Acting on peptide bonds (peptidases).	KO:K04088===hflK===membrane protease subunit HflK [EC:3.4.-.-]	382===protease FtsH subunit HflK	34.8186	34.8097	34.9164	35.22	34.9936	35.0773	35.116	35.258	34.6359	34.621	34.8687	34.8385	35.0687	34.8567	35.1501	35.1191	34.8268	34.8121	34.7375	35.0332	4	4	4	4	4	0.187869	0.401029	-0.17005	0.142276	0.204915	0.20015	0.396589	0.758748	-0.10747	0.473775	0.666513	0.08881	0.005268
Pseudomonas sp. Root9	2644619735	protease FtsH subunit HflC	21	57.6	246.64	COG0330===Regulator of protease activity HflC, stomatin/prohibitin superfamily	pfam01145===Band_7	TIGR01932===HflC protein	EC:3.4.-===Hydrolases. Acting on peptide bonds (peptidases).	KO:K04087===hflC===membrane protease subunit HflC [EC:3.4.-.-]	385===protease FtsH subunit HflC	34.8783	35.0036	35.2598	34.8944	35.1872	35.2449	35.1875	34.9785	34.6368	34.8115	34.7414	34.7925	34.9307	35.1405	35.3257	35.0617	34.8759	34.9283	35.0605	34.8392	4	4	4	4	4	0.239359	0.465186	-0.14049	0.050369	0.088459	0.26347	0.415533	0.776972	-0.10562	0.448778	0.644839	0.08308	0.001944
Pseudomonas sp. Root9	2644619736	ATP phosphoribosyltransferase regulatory subunit	18	58.5	304.71	COG3705===ATP phosphoribosyltransferase regulatory subunit HisZ	pfam13393===tRNA-synt_His	TIGR00443===ATP phosphoribosyltransferase, regulatory subunit	0	KO:K02502===hisZ===ATP phosphoribosyltransferase regulatory subunit	0	34.9326	34.8881	34.9313	34.8481	34.8609	34.9034	34.8642	35.1062	34.1272	34.1484	34.181	34.2569	34.7238	35.0144	34.9446	34.6613	34.4545	34.6518	34.6468	34.6928	4	4	4	4	4	0.616628	0.784631	-0.03365	2e-06	0.000101	0.72168	0.512077	0.825442	0.06397	0.007984	0.069664	0.28857	0.000192
Pseudomonas sp. Root9	2644619737	Adenylosuccinate synthetase	28	73	323.31	COG0104===Adenylosuccinate synthase	pfam00709===Adenylsucc_synt	TIGR00184===adenylosuccinate synthase	EC:6.3.4.4===Adenylosuccinate synthase.	KO:K01939===purA, ADSS===adenylosuccinate synthase [EC:6.3.4.4]	630===Adenylosuccinate synthetase (EC 6.3.4.4)	36.0197	35.9981	36.1696	35.7316	35.9181	36.0958	36.3952	35.883	35.2555	35.0275	35.2561	34.8568	35.9268	36.0936	35.8014	36.0797	35.5425	35.7779	35.8154	35.3913	4	4	4	4	4	0.553768	0.737898	-0.09331	0.000582	0.003166	0.88074	0.970952	0.992966	0.00435	0.042836	0.170107	0.34796	0.000779
Pseudomonas sp. Root9	2644619738	Methyl-accepting chemotaxis protein	16	35.6	90.755	COG0840===Methyl-accepting chemotaxis protein	pfam00672===HAMP<<>>pfam00015===MCPsignal	0	0	0	0	28.2316	28.0833	28.237	27.6592	27.6313	28.1468	31.2137	27.7059	29.9847	30.1714	29.8756	29.8109	27.7266	NA	27.992	NA	29.3285	29.8359	30.512	28.5444	4	4	4	2	4	0.52188	0.718677	-0.62162	8.6e-05	0.000948	-1.90787	0.381908	0.750047	0.19345	0.030574	0.139418	-1.50238	0.229171
Pseudomonas sp. Root9	2644619739	iron(III) transport system permease protein	3	7	2.775	COG1178===ABC-type Fe3+ transport system, permease component	pfam00528===BPD_transp_1	0	0	KO:K02011===afuB, fbpB===iron(III) transport system permease protein	0	NA	NA	NA	NA	NA	NA	NA	NA	NA	NA	NA	NA	NA	NA	NA	27.8807	NA	NA	NA	NA	0	0	0	1	0	NA	NA	NA	NA	NA	NA	NA	NA	NA	NA	NA	NA	NA
Pseudomonas sp. Root9	2644619740	iron(III) transport system substrate-binding protein	21	67.2	323.31	COG1840===ABC-type Fe3+ transport system, periplasmic component	pfam13343===SBP_bac_6	0	0	KO:K02012===afuA, fbpA===iron(III) transport system substrate-binding protein	0	33.4125	33.6272	33.648	33.5659	31.4003	32.297	31.309	31.7413	31.7461	31.5853	32.0062	31.5077	33.2055	33.4127	33.2728	33.31	31.9266	31.7876	32.1672	32.1429	4	4	4	4	4	0.002563	0.027934	1.87648	6.5e-05	0.000782	1.8521	0.009304	0.196053	0.26315	3.2e-05	0.002207	1.55733	0.92641
Pseudomonas sp. Root9	2644619742	RNAse R	61	65.5	323.31	COG0557===Exoribonuclease R	pfam00773===RNB<<>>pfam08206===OB_RNB<<>>pfam08461===HTH_12<<>>pfam00575===S1	TIGR02063===ribonuclease R<<>>TIGR00358===VacB and RNase II family 3'-5' exoribonucleases	EC:3.1.-===Hydrolases. Acting on ester bonds.	KO:K12573===rnr, vacB===ribonuclease R [EC:3.1.-.-]	5251===RNAse R (EC 3.1.-.-)	35.2914	35.4179	35.3973	35.2976	35.0734	35.3354	35.2336	35.1419	35.0551	35.1489	35.207	35.1124	35.4817	35.5207	35.3998	35.4139	35.1394	35.1176	35.0463	35.1235	4	4	4	4	4	0.066979	0.229473	0.15493	0.003002	0.010449	0.2202	0.056881	0.35987	-0.10301	0.001456	0.024443	0.24432	0.365277
Pseudomonas sp. Root9	2644619743	23S rRNA Gm-2251 2'-O-methyltransferase	9	42.3	101.65	COG0566===tRNA G18 (ribose-2'-O)-methylase SpoU	pfam08032===SpoU_sub_bind<<>>pfam00588===SpoU_methylase	TIGR00186===rRNA methylase, putative, group 3	EC:2.1.1.185===23S rRNA (guanosine(2251)-2'-O)-methyltransferase.	KO:K03218===rlmB===23S rRNA (guanosine2251-2'-O)-methyltransferase [EC:2.1.1.185]	6061===23S rRNA Gm-2251 2'-O-methyltransferase (EC 2.1.1.185)	32.5217	32.5568	32.7687	32.5326	32.3374	32.3792	32.3935	32.6801	32.0857	32.2604	32.4425	32.2132	32.5253	32.3514	32.6272	32.4577	32.1618	32.1868	32.0188	32.2071	4	4	4	4	4	0.186438	0.400549	0.14737	0.011617	0.028694	0.34453	0.250732	0.647462	0.10459	0.001094	0.019651	0.45137	0.117199
Pseudomonas sp. Root9	2644619744	SSU ribosomal protein S6P	13	84.9	323.31	COG0360===Ribosomal protein S6	pfam01250===Ribosomal_S6	TIGR00166===ribosomal protein S6	0	KO:K02990===RP-S6, MRPS6, rpsF===small subunit ribosomal protein S6	286===SSU ribosomal protein S6P	37.0591	36.5002	36.9984	36.6801	36.1248	36.9643	37.1316	36.3912	36.2106	35.8655	35.8056	34.9917	37.2206	37.3505	36.5672	36.7862	36.1656	36.1475	36.2557	35.3804	4	4	4	4	4	0.590646	0.762175	0.15651	0.016101	0.03652	1.09111	0.479216	0.802028	-0.17166	0.018701	0.104572	0.82218	0.037417
Pseudomonas sp. Root9	2644619745	SSU ribosomal protein S18P	5	60.5	39.457	COG0238===Ribosomal protein S18	pfam01084===Ribosomal_S18	TIGR00165===ribosomal protein S18	0	KO:K02963===RP-S18, MRPS18, rpsR===small subunit ribosomal protein S18	332===SSU ribosomal protein S18P	34.7987	35.1116	34.3205	34.3053	34.6908	34.5252	34.4771	34.666	33.1896	33.5608	32.7025	33.4808	34.4969	34.5192	34.7691	33.7932	34.3106	34.8399	34.0381	33.6773	4	4	4	4	4	0.839849	0.917454	0.04423	0.002275	0.008493	1.40061	0.436455	0.781404	0.23942	0.233846	0.453117	0.41752	0.004279
Pseudomonas sp. Root9	2644619746	hypothetical protein	2	8.8	23.56	0	0	0	0	0	0	NA	NA	NA	NA	NA	NA	NA	28.0516	NA	NA	NA	NA	NA	NA	NA	NA	NA	NA	NA	27.742	0	1	0	0	1	NA	NA	NA	NA	NA	NA	NA	NA	NA	NA	NA	NA	NA
Pseudomonas sp. Root9	2644619747	LSU ribosomal protein L9P	10	85.1	323.31	COG0359===Ribosomal protein L9	pfam03948===Ribosomal_L9_C<<>>pfam01281===Ribosomal_L9_N	TIGR00158===ribosomal protein L9	0	KO:K02939===RP-L9, MRPL9, rplI===large subunit ribosomal protein L9	225===LSU ribosomal protein L9P	36.2913	36.3043	36.3156	36.2446	35.7884	36.206	36.6172	36.5739	35.2052	35.0529	35.312	34.9704	36.1298	36.2881	36.5802	36.4305	35.7682	35.9513	36.1892	35.9403	4	4	4	4	4	0.97189	0.987358	-0.00739	0.000431	0.002596	1.15386	0.533166	0.828891	-0.06818	0.030409	0.138881	0.32669	0.005306
Pseudomonas sp. Root9	2644619748	primary replicative DNA helicase	28	68.2	246.81	COG0305===Replicative DNA helicase	pfam00772===DnaB<<>>pfam03796===DnaB_C	TIGR00665===replicative DNA helicase	EC:3.6.4.12===DNA helicase.	KO:K02314===dnaB===replicative DNA helicase [EC:3.6.4.12]	7===primary replicative DNA helicase (EC 3.6.1.-)	32.4628	32.5367	32.5497	32.7807	32.8829	32.8937	32.9317	32.9965	32.4474	32.3068	32.4292	32.5173	32.824	32.6845	33.0749	32.7103	32.4681	32.6947	32.6151	32.607	4	4	4	4	4	0.010542	0.07076	-0.34376	0.110745	0.16706	0.15724	0.07908	0.407684	-0.24095	0.874726	0.929083	-0.01379	0.000217
Pseudomonas sp. Root9	2644619749	uncharacterized radical SAM protein YgiQ	28	45.6	219.26	COG1032===Radical SAM superfamily enzyme YgiQ, UPF0313 family	pfam11842===DUF3362<<>>pfam08497===Radical_SAM_N<<>>pfam04055===Radical_SAM	TIGR03904===uncharacterized radical SAM protein YgiQ	0	0	0	31.9196	32.1816	32.1017	32.2371	30.7371	31.4002	32.0066	31.3142	31.3162	31.0534	31.5495	30.8664	31.9902	32.1511	32.2249	31.9704	31.1382	31.5013	31.8076	31.3437	4	4	4	4	4	0.059765	0.213716	0.74545	0.004388	0.013674	0.9136	0.790616	0.941104	0.02582	0.011249	0.081303	0.66228	0.600036
Pseudomonas sp. Root9	2644619754	Uncharacterized conserved protein, DUF2126 family	53	60.1	323.31	COG4196===Uncharacterized conserved protein, DUF2126 family	pfam09899===DUF2126<<>>pfam08379===Bact_transglu_N<<>>pfam01841===Transglut_core	0	0	0	0	32.1863	32.487	32.0974	32.3887	34.356	34.3926	33.5303	34.1312	35.0521	34.8862	35.0785	35.0342	33.8101	33.5899	32.3206	33.7501	33.9515	33.4969	33.4354	33.9372	4	4	4	4	4	0.000966	0.015637	-1.8127	5e-06	0.000157	-2.72292	0.050873	0.340956	-1.07785	0.000312	0.009609	-1.41541	0.017293
Pseudomonas sp. Root9	2644619755	Uncharacterized conserved protein, circularly permuted ATPgrasp superfamily	35	49.2	164.72	COG2308===Uncharacterized conserved protein, circularly permuted ATPgrasp superfamily	pfam14403===CP_ATPgrasp_2<<>>pfam04168===Alpha-E	0	0	0	0	30.5271	30.4789	30.2022	30.4752	31.5815	31.3449	31.3153	31.5749	32.1287	32.1084	32.2098	32.2663	30.9093	30.7618	30.602	30.8636	31.6066	31.6164	31.3336	32.0154	4	4	4	4	4	5.7e-05	0.002648	-1.03328	1.3e-05	0.000268	-1.75745	0.011262	0.199475	-0.3633	0.000897	0.017396	-1.22218	0.00051
Pseudomonas sp. Root9	2644619756	Transglutaminase-like enzyme, putative cysteine protease	10	41.9	94.309	COG1305===Transglutaminase-like enzyme, putative cysteine protease	pfam08379===Bact_transglu_N<<>>pfam01841===Transglut_core	0	0	0	0	28.2663	28.1837	27.4724	28.4239	29.2303	29.4462	28.9969	29.1542	30.3998	30.2312	30.6493	30.391	28.6855	28.3024	27.8503	27.9323	29.8115	29.1234	29.3837	29.7307	4	4	4	4	4	0.007601	0.057634	-1.12034	0.000526	0.002934	-2.33126	0.722379	0.912223	-0.10608	0.002092	0.029634	-1.42577	7.9e-05
Pseudomonas sp. Root9	2644619757	hypothetical protein	3	65	145.38	0	0	0	0	0	0	27.9387	28.5272	28.173	28.471	28.5706	28.2822	28.3161	NA	27.9012	NA	28.4391	28.77	28.2792	27.9825	28.3876	NA	28.2499	27.8159	28.0742	NA	4	3	3	3	3	0.526771	0.721289	-0.11216	0.767765	0.814544	-0.09262	0.752049	0.924294	0.06108	0.270911	0.492957	0.23079	0.94748
Pseudomonas sp. Root9	2644619758	azurin	6	59.5	252.6	COG3241===Azurin	pfam00127===Copper-bind	TIGR02695===azurin	0	0	0	32.1739	31.8855	31.445	32.6156	29.626	29.6058	29.0285	29.471	31.6707	31.9249	31.7714	32.0536	31.487	31.9208	31.1361	31.4465	30.4142	30.2371	30.3312	30.4645	4	4	4	4	4	0.000338	0.007699	2.59718	0.541198	0.614023	0.17483	0.128185	0.49262	0.53242	0.005409	0.054868	1.66827	2.7e-05
Pseudomonas sp. Root9	2644619759	NAD+ synthase	18	80.7	323.31	COG0171===NH3-dependent NAD+ synthetase	pfam02540===NAD_synthase	TIGR00552===NAD+ synthetase	EC:6.3.1.5===NAD(+) synthase.	KO:K01916===nadE===NAD+ synthase [EC:6.3.1.5]	0	33.9713	33.6723	34.0747	33.7522	34.2916	34.3005	34.0532	33.9937	33.9661	34.1347	34.1089	34.2921	34.1376	34.2571	33.697	34.0978	34.4054	34.2751	34.4057	34.3048	4	4	4	4	4	0.056047	0.207267	-0.29213	0.070779	0.116579	-0.25786	0.288597	0.679198	-0.17976	0.009824	0.077596	-0.48014	0.753128
Pseudomonas sp. Root9	2644619760	nicotinate phosphoribosyltransferase	15	45	143.41	COG1488===Nicotinic acid phosphoribosyltransferase	pfam04095===NAPRTase	TIGR01514===nicotinate phosphoribosyltransferase	EC:6.3.4.21===Nicotinate phosphoribosyltransferase.	KO:K00763===pncB, NAPRT1===nicotinate phosphoribosyltransferase [EC:6.3.4.21]	0	31.2168	31.0298	31.2737	31.5081	31.3421	31.5008	31.3544	31.4211	31.6959	31.558	31.7882	31.6479	31.2223	31.4922	31.4073	31.4553	31.4277	31.3712	31.3444	31.6866	4	4	4	4	4	0.23659	0.465186	-0.14748	0.016554	0.037191	-0.41537	0.28818	0.679198	-0.13718	0.165066	0.3705	-0.20037	0.005149
Pseudomonas sp. Root9	2644619761	DNA-binding transcriptional regulator, LysR family	13	60.1	54.437	COG0583===DNA-binding transcriptional regulator, LysR family	pfam03466===LysR_substrate<<>>pfam00126===HTH_1	0	0	0	2291===transcriptional regulator, LysR family	28.2606	29.408	29.669	29.4671	29.0505	29.8502	28.7237	29.7082	29.8327	29.3138	29.8168	30.0504	30.0729	29.6684	29.8107	29.3429	29.2231	29.0706	29.1675	29.4697	4	4	4	4	4	0.762068	0.879971	-0.13199	0.188514	0.257751	-0.55226	0.207931	0.5991	-0.52258	0.929005	0.961947	-0.03158	0.234821
Pseudomonas sp. Root9	2644619762	aldehyde dehydrogenase (NAD+)	17	38.1	323.31	COG1012===Acyl-CoA reductase or other NAD-dependent aldehyde dehydrogenase	pfam00171===Aldedh	0	EC:1.2.1.3===Aldehyde dehydrogenase (NAD(+)).	KO:K00128===E1.2.1.3===aldehyde dehydrogenase (NAD+) [EC:1.2.1.3]	0	30.6818	30.5982	30.8274	30.318	30.4125	30.92	30.7785	30.5042	34.7646	33.9606	34.8262	34.318	30.8255	31.003	30.5252	30.9133	31.1346	30.669	30.589	31.0088	4	4	4	4	4	0.775942	0.885133	-0.04747	2.9e-05	0.000447	-3.86106	0.207885	0.5991	-0.21046	0.202023	0.41599	-0.24402	2.2e-05
Pseudomonas sp. Root9	2644619763	Glycine/D-amino acid oxidase (deaminating)	12	41.9	73.265	COG0665===Glycine/D-amino acid oxidase (deaminating)	pfam01266===DAO	0	0	0	0	NA	NA	NA	NA	NA	NA	NA	NA	31.1281	30.3035	31.0211	30.4978	NA	NA	NA	NA	NA	NA	NA	NA	0	0	4	0	0	NA	NA	NA	NA	NA	NA	NA	NA	NA	NA	NA	NA	NA
Pseudomonas sp. Root9	2644619764	amino acid/amide ABC transporter substrate-binding protein, HAAT family	24	66.7	323.31	COG0683===ABC-type branched-chain amino acid transport system, periplasmic component	pfam13458===Peripla_BP_6	0	0	KO:K01999===livK===branched-chain amino acid transport system substrate-binding protein	6075===amino acid/amide ABC transporter substrate-binding protein, HAAT family (TC 3.A.1.4.-)	33.5849	33.7375	33.6954	33.8945	35.905	36.1069	34.61	35.7016	37.5109	37.7442	37.9956	37.655	35.4613	35.2111	33.8923	35.3373	36.5073	36.0258	36.2538	36.3944	4	4	4	4	4	0.010074	0.069239	-1.85281	0	3.7e-05	-3.99835	0.039702	0.31487	-1.24746	4e-06	0.000875	-2.56729	0.005204
Pseudomonas sp. Root9	2644619765	amino acid/amide ABC transporter membrane protein 1, HAAT family	1	4.3	5.5937	COG0559===Branched-chain amino acid ABC-type transport system, permease component	pfam02653===BPD_transp_2	0	0	KO:K01997===livH===branched-chain amino acid transport system permease protein	6076===amino acid/amide ABC transporter membrane protein 1, HAAT family (TC 3.A.1.4.-)	NA	NA	NA	NA	30.2559	NA	NA	NA	29.8238	31.4597	30.393	31.4193	NA	NA	NA	NA	NA	NA	29.6492	NA	0	1	4	0	1	NA	NA	NA	NA	NA	NA	NA	NA	NA	NA	NA	NA	NA
Pseudomonas sp. Root9	2644619766	amino acid/amide ABC transporter membrane protein 2, HAAT family	2	7.1	20.24	COG4177===ABC-type branched-chain amino acid transport system, permease component	pfam02653===BPD_transp_2<<>>pfam11862===DUF3382	0	0	KO:K01998===livM===branched-chain amino acid transport system permease protein	6077===amino acid/amide ABC transporter membrane protein 2, HAAT family (TC 3.A.1.4.-)	NA	27.4302	NA	NA	29.8777	28.8352	28.7275	NA	30.4191	30.5184	30.7659	30.4598	28.7452	27.4706	26.5936	NA	29.2835	29.7476	28.4488	28.8049	1	3	4	3	4	NA	NA	NA	NA	NA	NA	NA	NA	NA	NA	NA	NA	0.057109
Pseudomonas sp. Root9	2644619767	amino acid/amide ABC transporter ATP-binding protein 1, HAAT family	11	57.4	281.92	COG0411===ABC-type branched-chain amino acid transport system, ATPase component	pfam00005===ABC_tran<<>>pfam12399===BCA_ABC_TP_C	0	0	KO:K01995===livG===branched-chain amino acid transport system ATP-binding protein	6078===amino acid/amide ABC transporter ATP-binding protein 1, HAAT family (TC 3.A.1.4.-)	30.5601	30.1507	30.4767	30.4643	33.4968	33.6652	33.3145	33.3572	35.0357	35.0536	34.9766	34.9029	32.665	32.3903	31.4209	32.5423	33.5967	33.0339	33.281	34.0152	4	4	4	4	4	0	0.000211	-3.04544	2e-06	9e-05	-4.57921	0.004874	0.15771	-1.84165	0.00017	0.006861	-3.06873	5.2e-05
Pseudomonas sp. Root9	2644619768	amino acid/amide ABC transporter ATP-binding protein 2, HAAT family	16	76.1	323.31	COG0410===ABC-type branched-chain amino acid transport system, ATPase component	pfam00005===ABC_tran	0	0	KO:K01996===livF===branched-chain amino acid transport system ATP-binding protein	6079===amino acid/amide ABC transporter ATP-binding protein 2, HAAT family (TC 3.A.1.4.-)	30.1974	30.4986	29.9908	30.7118	33.4217	33.5376	32.8653	33.5956	34.8893	34.5804	34.6322	34.7637	32.6243	32.0127	31.0423	32.56	33.5432	33.1367	33.0865	33.9307	4	4	4	4	4	1.3e-05	0.00116	-3.0054	1.2e-05	0.000258	-4.36676	0.012129	0.201719	-1.7102	2.6e-05	0.002045	-3.07461	0.001669
Pseudomonas sp. Root9	2644619769	NADP-dependent 3-hydroxy acid dehydrogenase YdfG	16	88.2	323.31	COG4221===NADP-dependent 3-hydroxy acid dehydrogenase YdfG	pfam00106===adh_short	0	0	0	0	34.614	34.583	34.9208	34.7616	33.9423	33.8941	33.7887	33.6463	34.3358	34.5369	34.4984	34.4869	34.3845	34.7907	34.9824	34.5692	34.4857	34.5735	34.6701	34.9144	4	4	4	4	4	0.000132	0.004713	0.90199	0.037367	0.069462	0.25532	0.811414	0.948018	0.03815	0.643304	0.785196	0.05891	0.000347
Pseudomonas sp. Root9	2644619771	mannose-6-phosphate isomerase	11	44.7	81.92	COG2942===Mannose or cellobiose epimerase, N-acyl-D-glucosamine 2-epimerase family	pfam07221===GlcNAc_2-epim	0	EC:5.3.1.8===Mannose-6-phosphate isomerase.	KO:K01809===manA, MPI===mannose-6-phosphate isomerase [EC:5.3.1.8]	0	30.0495	29.7992	30.1383	30.4221	31.0013	30.745	30.3111	31.4214	30.6782	31.0388	31.1043	31.0743	29.5771	30.3692	30.935	29.8901	29.9512	30.6038	30.2954	30.8353	4	4	4	4	4	0.037097	0.158155	-0.76742	0.002088	0.008006	-0.87161	0.79267	0.941744	-0.09058	0.222956	0.43987	-0.31913	0.701262
Pseudomonas sp. Root9	2644619772	urease accessory protein	1	5.8	3.6004	COG2370===Hydrogenase/urease accessory protein HupE	pfam04955===HupE_UreJ	0	0	KO:K03192===ureJ===urease accessory protein	0	NA	NA	NA	NA	NA	NA	NA	NA	NA	NA	NA	30.0664	NA	NA	NA	NA	NA	29.7118	31.5349	NA	0	0	1	0	2	NA	NA	NA	NA	NA	NA	NA	NA	NA	NA	NA	NA	NA
Pseudomonas sp. Root9	2644619773	urease accessory protein	17	71.1	281.08	COG0378===Ni2+-binding GTPase involved in regulation of expression and maturation of urease and hydrogenase	pfam02492===cobW	TIGR00101===urease accessory protein UreG	0	KO:K03189===ureG===urease accessory protein	0	33.0605	33.2508	33.1865	33.2804	34.5879	34.5715	34.4927	34.6387	34.6082	34.6018	34.7778	34.7876	33.475	33.2309	33.0919	33.3213	34.7746	34.7256	34.5699	34.9844	4	4	4	4	4	2e-06	0.000504	-1.37811	1e-06	5.6e-05	-1.49932	0.406751	0.768012	-0.08522	2.6e-05	0.002045	-1.56907	0.099362
Pseudomonas sp. Root9	2644619774	urease accessory protein	9	51.8	94.202	COG0830===Urease accessory protein UreF	pfam01730===UreF	0	0	KO:K03188===ureF===urease accessory protein	0	29.2209	29.3857	29.3396	29.6383	31.0632	30.8416	30.8821	31.2913	32.187	31.8747	32.2147	31.8979	29.8593	29.8845	29.4436	29.7169	31.1342	31.0387	30.6794	31.3508	4	4	4	4	4	2.4e-05	0.001663	-1.6234	1e-06	5.6e-05	-2.64743	0.049717	0.339671	-0.32993	0.000161	0.006748	-1.65463	0.000318
Pseudomonas sp. Root9	2644619775	urease accessory protein	11	89.8	186.65	COG2371===Urease accessory protein UreE	pfam02814===UreE_N<<>>pfam05194===UreE_C	0	0	KO:K03187===ureE===urease accessory protein	0	32.913	32.9997	32.6759	32.5969	33.9365	33.7992	34.4545	33.997	33.8751	33.7328	33.9997	33.6112	33.2948	32.8307	32.6201	33.0999	34.3449	34.2845	34.1119	33.7516	4	4	4	4	4	0.000609	0.011567	-1.25042	0.000233	0.001767	-1.00831	0.391461	0.757205	-0.16499	0.000313	0.009609	-1.32687	0.204124
Pseudomonas sp. Root9	2644619777	DNA-binding transcriptional regulator, AcrR family	10	50	15.656	COG1309===DNA-binding transcriptional regulator, AcrR family	pfam00440===TetR_N	0	0	0	2313===transcriptional regulator, TetR family	28.7583	28.8798	28.7217	29.222	28.7171	28.7632	28.7755	29.046	28.7516	29.3075	28.8497	28.9879	28.8117	28.8357	29.0433	28.8989	28.6305	28.8753	29.0399	29.2714	4	4	4	4	4	0.628386	0.793372	0.07002	0.653011	0.714002	-0.07869	0.988382	0.997401	-0.00193	0.750932	0.851156	-0.05881	0.34405
Pseudomonas sp. Root9	2644619779	hypothetical protein	18	32.6	110.03	COG2982===Uncharacterized protein involved in outer membrane biogenesis	pfam05170===AsmA	0	0	KO:K07290===yhjG===AsmA family protein	0	30.1403	30.2423	30.3733	30.5555	30.2215	30.2597	29.3671	30.4072	29.5597	30.0309	29.9517	30.1766	30.6657	30.5049	30.4574	30.5836	29.9038	29.4977	29.3918	30.2417	4	4	4	4	4	0.356349	0.586277	0.26398	0.052089	0.090875	0.3981	0.081988	0.411472	-0.22506	0.054055	0.194368	0.56909	0.64173
Pseudomonas sp. Root9	2644619780	bacterioferritin	13	88.1	323.31	COG2193===Bacterioferritin (cytochrome b1)	pfam00210===Ferritin	TIGR00754===bacterioferritin	EC:1.16.3.1===Ferroxidase.	KO:K03594===bfr===bacterioferritin [EC:1.16.3.1]	0	34.2162	33.761	35.0874	34.9821	34.4756	33.9596	32.9054	34.3627	35.0519	36.0023	35.7625	36.0708	35.4633	34.6894	33.7304	34.7358	34.8245	34.2443	35.0026	35.7977	4	4	4	4	4	0.266687	0.495992	0.58586	0.024231	0.049819	-1.21021	0.77407	0.932697	-0.14305	0.351098	0.560315	-0.4556	0.007879
Pseudomonas sp. Root9	2644619783	AraC-type DNA-binding protein	3	12.6	4.1517	COG2207===AraC-type DNA-binding domain and AraC-containing proteins	pfam12833===HTH_18<<>>pfam02311===AraC_binding	0	0	0	0	NA	NA	27.5793	NA	NA	NA	NA	NA	NA	27.4163	NA	27.3848	NA	NA	NA	NA	NA	NA	NA	27.6625	1	0	2	0	1	NA	NA	NA	NA	NA	NA	NA	NA	NA	NA	NA	NA	NA
Pseudomonas sp. Root9	2644619784	psiF repeat-containing protein	5	48.5	28.185	0	pfam07769===PsiF_repeat	0	0	0	0	31.8518	32.4829	31.3775	31.2609	33.4317	31.3842	30.0246	31.1112	32.8939	33.7714	32.9906	33.876	31.9197	31.6758	31.7675	32.119	33.402	32.8728	31.9737	32.4709	4	4	4	4	4	0.755314	0.874992	0.25535	0.004947	0.014931	-1.63971	0.689161	0.902273	-0.12725	0.063194	0.20927	-0.9366	0.070184
Pseudomonas sp. Root9	2644619785	Predicted PurR-regulated permease PerM	4	12.8	3.0006	COG0628===Predicted PurR-regulated permease PerM	pfam01594===UPF0118	0	0	0	0	30.842	30.8476	31.2754	31.7225	NA	30.933	31.0226	29.4206	30.7292	30.8403	30.4606	NA	30.5419	31.0801	31.3119	31.1926	NA	NA	31.9675	31.3945	4	3	3	4	2	0.303124	0.537927	0.71314	0.099332	0.152939	0.49516	0.622763	0.873199	0.14025	0.279698	0.500995	-0.50913	0.718564
Pseudomonas sp. Root9	2644619788	hypothetical chaperone protein	12	42.7	78.179	COG0443===Molecular chaperone DnaK (HSP70)	pfam00012===HSP70	0	0	KO:K04046===yegD===hypothetical chaperone protein	0	30.6539	30.5498	30.4879	30.0904	29.9002	30.5757	30.6409	30.8604	NA	27.568	NA	27.7932	30.4382	30.0049	30.6682	30.4744	29.0043	29.2141	30.0157	28.8637	4	4	2	4	4	0.847722	0.922389	-0.0488	0.000289	0.002039	2.76494	0.801316	0.944869	0.04908	0.012719	0.086235	1.17106	0.000287
Pseudomonas sp. Root9	2644619790	curved DNA-binding protein	13	45.8	199.84	COG0484===DnaJ-class molecular chaperone with C-terminal Zn finger domain	pfam00226===DnaJ<<>>pfam01556===DnaJ_C	0	0	KO:K05516===cbpA===curved DNA-binding protein	0	32.9744	33.004	32.8232	32.847	33.5117	33.1006	33.3074	33.4951	31.9749	32.232	31.6915	32.4677	32.9705	32.9362	33.4022	33.2253	32.6301	33.0517	32.9511	32.7551	4	4	4	4	4	0.012472	0.078388	-0.44157	0.013002	0.031059	0.82063	0.137296	0.499489	-0.22142	0.566989	0.735998	0.06514	0.00146
Pseudomonas sp. Root9	2644619792	urease. Metallo peptidase. MEROPS family M38	19	56	323.31	COG0804===Urease alpha subunit	pfam00449===Urease_alpha<<>>pfam01979===Amidohydro_1	TIGR01792===urease, alpha subunit	EC:3.5.1.5===Urease.	KO:K01428===ureC===urease subunit alpha [EC:3.5.1.5]	4970===urease. Metallo peptidase. MEROPS family M38	31.2119	31.0833	31.1354	31.3606	33.2677	33.5707	33.663	33.2635	34.7981	34.4996	34.748	34.3375	32.0811	31.7874	30.9271	32.0521	34.0583	33.6007	33.6913	33.9504	4	4	4	4	4	1e-05	0.000999	-2.24339	2e-06	0.000101	-3.39799	0.151528	0.518511	-0.51412	7e-06	0.001073	-2.62738	0.000249
Pseudomonas sp. Root9	2644619793	urease subunit beta	7	81.2	89.603	COG0832===Urease beta subunit	pfam00699===Urease_beta	TIGR00192===urease, beta subunit	EC:3.5.1.5===Urease.	KO:K01429===ureB===urease subunit beta [EC:3.5.1.5]	0	28.3783	29.0938	29.1149	29.097	31.3421	31.7444	31.7895	31.6666	33.1574	32.8408	33.0866	32.757	30.2709	29.7751	29.4873	29.8978	32.5086	31.9956	32.0605	32.7099	4	4	4	4	4	7e-05	0.002945	-2.71466	1.4e-05	0.000272	-4.03948	0.00862	0.187732	-0.93678	1e-05	0.001393	-3.39767	7.9e-05
Pseudomonas sp. Root9	2644619794	acetyltransferase	8	45.8	156.4	0	pfam13673===Acetyltransf_10	0	EC:2.3.1.-===Transferases. Acyltransferases. Transferring groups other than amino-acyl groups.	KO:K19113===ttr===acetyltransferase [EC:2.3.1.-]	0	26.8796	26.835	NA	NA	29.2338	28.3947	29.6141	28.9168	32.4123	32.4282	32.0307	32.0237	NA	27.1897	NA	NA	30.0895	29.5777	29.5562	30.3203	2	4	4	1	4	0.003314	0.032136	-2.18258	1.2e-05	0.000247	-5.36648	NA	NA	NA	0.000472	0.011946	-3.02866	0.000297
Pseudomonas sp. Root9	2644619795	phosphinothricin acetyltransferase	7	53.5	143.09	COG1247===L-amino acid N-acyltransferase YncA	pfam13420===Acetyltransf_4	0	EC:2.3.1.183===Phosphinothricin acetyltransferase.	KO:K03823===pat===phosphinothricin acetyltransferase [EC:2.3.1.183]	0	28.3382	28.7804	28.4103	28.2598	31.183	31.746	31.3811	31.9006	32.0888	32.1229	33.0702	32.2412	29.5405	28.9535	29.1677	29.2976	31.8829	31.3806	31.4392	32.1965	4	4	4	4	4	1.2e-05	0.001073	-3.10549	5.8e-05	0.000739	-3.9336	0.003338	0.141699	-0.79268	3.2e-05	0.002207	-3.27764	0.030423
Pseudomonas sp. Root9	2644619796	urease subunit gamma	5	80	152.7	COG0831===Urease gamma subunit	pfam00547===Urease_gamma	TIGR00193===urease, gamma subunit	EC:3.5.1.5===Urease.	KO:K01430===ureA===urease subunit gamma [EC:3.5.1.5]	0	29.6675	30.2897	29.8183	30.1407	31.8147	31.996	32.5163	32.0473	32.7461	32.7117	32.9072	32.8163	30.493	30.5222	29.5002	30.831	32.6804	32.1391	32.3461	32.3368	4	4	4	4	4	5.2e-05	0.002558	-2.11454	0.000111	0.001124	-2.81628	0.324686	0.699936	-0.35756	1.8e-05	0.001848	-2.39659	0.014567
Pseudomonas sp. Root9	2644619797	urease accessory protein	9	38	70.873	COG0829===Urease accessory protein UreH	pfam01774===UreD	0	0	KO:K03190===ureD, ureH===urease accessory protein	0	27.011	27.211	26.3239	26.8563	30.053	29.7243	30.1231	30.1	31.6992	31.1452	31.4129	31.2869	27.9055	27.2065	27.0293	28.5147	30.7028	30.0218	29.9985	30.8174	4	4	4	4	4	6.6e-05	0.002864	-3.14956	5e-06	0.000157	-4.53548	0.095097	0.442813	-0.81345	2.1e-05	0.001969	-3.53458	0.000123
Pseudomonas sp. Root9	2644619798	amino acid/amide ABC transporter ATP-binding protein 2, HAAT family	17	74.1	272.36	COG0410===ABC-type branched-chain amino acid transport system, ATPase component	pfam00005===ABC_tran	TIGR03410===urea ABC transporter, ATP-binding protein UrtE	0	KO:K11963===urtE===urea transport system ATP-binding protein	6079===amino acid/amide ABC transporter ATP-binding protein 2, HAAT family (TC 3.A.1.4.-)	30.9306	31.0469	30.6612	30.7104	33.7878	33.7921	34.028	33.5137	34.7576	34.7897	34.9121	34.8234	32.3849	32.1867	30.5265	32.4126	34.5534	34.3325	34.3061	34.5266	4	4	4	4	4	1e-06	0.000335	-2.94313	4e-06	0.000128	-3.98343	0.103233	0.457459	-1.04041	0	0.000658	-3.5924	0.001157
Pseudomonas sp. Root9	2644619799	urea transport system ATP-binding protein	15	55.7	203.17	COG4674===ABC-type uncharacterized transport system, ATPase component	pfam00005===ABC_tran<<>>pfam12399===BCA_ABC_TP_C	TIGR03411===urea ABC transporter, ATP-binding protein UrtD	0	KO:K11962===urtD===urea transport system ATP-binding protein	0	30.7309	31.1194	30.4465	30.8299	33.7549	33.7418	33.5658	33.9929	34.9846	34.7004	34.7343	34.8228	32.6257	31.8545	31.3573	32.4633	34.3163	34.1779	34.0668	34.4594	4	4	4	4	4	8e-06	0.000886	-2.98219	8e-06	0.000191	-4.02884	0.013886	0.209885	-1.29351	4e-06	0.000875	-3.47344	0.000121
Pseudomonas sp. Root9	2644619800	amino acid/amide ABC transporter membrane protein 2, HAAT family	7	20.6	21.195	COG4177===ABC-type branched-chain amino acid transport system, permease component	pfam02653===BPD_transp_2	TIGR03408===urea ABC transporter, permease protein UrtC	0	KO:K11961===urtC===urea transport system permease protein	6077===amino acid/amide ABC transporter membrane protein 2, HAAT family (TC 3.A.1.4.-)	26.3034	26.8466	26.5911	27.0555	31.0637	30.8299	30.6968	29.9361	31.9104	31.6519	32.2838	31.3997	27.6901	27.6384	27.5132	28.4893	31.5117	31.3671	31.3725	31.5833	4	4	4	4	4	3e-05	0.001916	-3.93247	1e-06	6.4e-05	-5.11232	0.007493	0.179437	-1.13361	2.3e-05	0.001969	-4.7595	0.009782
Pseudomonas sp. Root9	2644619801	amino acid/amide ABC transporter membrane protein 1, HAAT family	11	33.2	323.31	COG0559===Branched-chain amino acid ABC-type transport system, permease component	pfam02653===BPD_transp_2	TIGR03409===urea ABC transporter, permease protein UrtB	0	KO:K11960===urtB===urea transport system permease protein	6076===amino acid/amide ABC transporter membrane protein 1, HAAT family (TC 3.A.1.4.-)	30.2849	30.4878	29.8775	29.1413	33.0581	33.0538	32.7568	33.381	34.1616	34.8366	34.5403	34.4742	31.6294	31.0621	30.6315	31.3714	33.6999	33.6974	33.5577	34.0207	4	4	4	4	4	0.0006	0.011462	-3.11453	0.000107	0.001105	-4.55532	0.017941	0.232162	-1.22573	0.000446	0.01172	-3.79603	0.000268
Pseudomonas sp. Root9	2644619802	amino acid/amide ABC transporter substrate-binding protein, HAAT family	29	72	323.31	COG0683===ABC-type branched-chain amino acid transport system, periplasmic component	pfam13433===Peripla_BP_5	TIGR03407===urea ABC transporter, urea binding protein	0	KO:K11959===urtA===urea transport system substrate-binding protein	6075===amino acid/amide ABC transporter substrate-binding protein, HAAT family (TC 3.A.1.4.-)	33.5822	33.9952	33.5353	33.7899	36.1009	35.8801	34.8826	35.7463	37.1339	37.2012	37.2907	37.3309	34.9276	34.8402	33.8019	35.0764	36.5899	36.3728	36.3058	36.8263	4	4	4	4	4	0.002761	0.029065	-1.9268	6e-06	0.000176	-3.51351	0.041908	0.325702	-0.93587	2e-06	0.000875	-2.79805	0.008488
Pseudomonas sp. Root9	2644619805	type IV secretion system protein VirB9	4	17	19.826	COG3504===Type IV secretory pathway, VirB9 components	pfam03524===CagX	TIGR02775===P-type conjugative transfer protein TrbG	0	KO:K03204===virB9, lvhB9===type IV secretion system protein VirB9	0	NA	NA	NA	NA	NA	NA	NA	NA	NA	NA	NA	26.8674	NA	NA	NA	NA	NA	NA	NA	NA	0	0	1	0	0	NA	NA	NA	NA	NA	NA	NA	NA	NA	NA	NA	NA	NA
Pseudomonas sp. Root9	2644619816	DNA-binding transcriptional regulator, LysR family	16	56.1	30.72	COG0583===DNA-binding transcriptional regulator, LysR family	pfam03466===LysR_substrate<<>>pfam00126===HTH_1	0	0	0	2291===transcriptional regulator, LysR family	30.0665	30.0706	30.3715	30.126	29.8786	29.9401	29.8941	29.8795	29.5654	29.5667	29.73	29.58	30.0651	30.2291	30.4959	30.3896	29.5658	29.7961	29.9905	30.1035	4	4	4	4	4	0.033977	0.151443	0.26057	0.001505	0.006373	0.54811	0.297542	0.686603	-0.13626	0.086627	0.251698	0.29468	0.003067
Pseudomonas sp. Root9	2644619817	hypothetical protein	3	24.4	4.7029	0	0	0	0	0	0	NA	NA	NA	NA	NA	NA	NA	NA	NA	NA	NA	NA	NA	NA	NA	NA	NA	NA	27.2981	NA	0	0	0	0	1	NA	NA	NA	NA	NA	NA	NA	NA	NA	NA	NA	NA	NA
Pseudomonas sp. Root9	2644619822	efflux transporter, outer membrane factor (OMF) lipoprotein, NodT family	7	16.9	9.9844	COG1538===Outer membrane protein TolC	pfam02321===OEP	TIGR01845===efflux transporter, outer membrane factor (OMF) lipoprotein, NodT family	0	0	0	NA	27.8433	NA	28.0802	28.0575	27.9931	28.2878	27.8228	28.5056	28.8011	28.9293	28.1368	28.3232	28.7106	27.8626	28.505	NA	28.063	27.3156	28.7247	2	4	4	4	3	0.650239	0.806049	-0.07854	0.04197	0.076366	-0.63144	0.147584	0.512724	-0.3886	0.877714	0.93104	-0.07266	0.043379
Pseudomonas sp. Root9	2644619823	DNA-binding transcriptional regulator, AcrR family	10	64.3	144.69	COG1309===DNA-binding transcriptional regulator, AcrR family	pfam00440===TetR_N	0	0	0	2313===transcriptional regulator, TetR family	31.1276	30.9266	31.2173	30.9092	30.8583	31.0231	31.3999	31.1836	30.2159	30.2344	30.5149	30.1588	31.0933	30.9395	31.3626	31.0155	30.5581	30.5428	30.8224	30.8054	4	4	4	4	4	0.628273	0.793372	-0.07107	0.000445	0.00264	0.76413	0.647182	0.884888	-0.05757	0.014907	0.093129	0.363	0.001539
Pseudomonas sp. Root9	2644619825	Multidrug efflux pump subunit AcrB	7	11.1	4.8993	COG0841===Multidrug efflux pump subunit AcrB	pfam00873===ACR_tran	0	0	0	0	NA	NA	27.0595	27.2457	NA	NA	NA	NA	NA	NA	NA	NA	NA	NA	NA	NA	NA	NA	27.0136	NA	2	0	0	0	1	NA	NA	NA	NA	NA	NA	NA	NA	NA	NA	NA	NA	NA
Pseudomonas sp. Root9	2644619827	Protein of unknown function (DUF3313)	10	48.1	70.097	0	pfam11769===DUF3313	0	0	0	0	31.5148	31.6382	31.5604	31.6878	31.0652	31.6528	31.7328	31.7852	31.6364	31.8151	32.2495	32.1889	31.7661	31.5405	31.6823	31.9788	31.7872	31.0069	31.5929	31.2373	4	4	4	4	4	0.823657	0.907575	0.04128	0.08224	0.131259	-0.3722	0.227131	0.619876	-0.14161	0.351756	0.560315	0.19419	0.11352
Pseudomonas sp. Root9	2644619831	cholesterol transport system auxiliary component	11	52.8	51.732	COG3218===ABC-type uncharacterized transport system, auxiliary component	pfam03886===ABC_trans_aux	0	0	KO:K18480===linN===cholesterol transport system auxiliary component	0	29.6326	29.6727	29.671	29.7008	29.7732	30.0443	29.7886	29.329	30.0495	29.9086	30.0592	30.0502	29.8107	29.8998	29.5302	29.8384	29.8545	29.3939	30.0741	30.2286	4	4	4	4	4	0.694194	0.835248	-0.06452	0.000987	0.004628	-0.3476	0.309302	0.691526	-0.10049	0.315521	0.534058	-0.21851	0.151391
Pseudomonas sp. Root9	2644619841	Helix-turn-helix domain-containing protein	4	41.2	24.55	0	pfam13560===HTH_31	0	0	0	0	28.8445	NA	28.6971	28.3186	28.7437	29.0214	29.018	28.6757	27.9835	NA	28.8715	28.4254	28.9584	29.2038	28.3212	28.6496	28.9789	NA	29.0097	28.2411	3	4	3	4	3	0.261234	0.490306	-0.24463	0.56185	0.633143	0.19324	0.538369	0.834694	-0.16318	0.702574	0.821531	-0.12318	0.223154
Pseudomonas sp. Root9	2644619842	Uncharacterized conserved protein, DUF736 family	4	33.7	31.328	COG5489===Uncharacterized conserved protein, DUF736 family	pfam05284===DUF736	0	0	0	0	NA	NA	NA	NA	NA	NA	NA	NA	28.9374	29.6544	29.6758	NA	NA	NA	NA	NA	NA	NA	NA	27.3536	0	0	3	0	1	NA	NA	NA	NA	NA	NA	NA	NA	NA	NA	NA	NA	NA
Pseudomonas sp. Root9	2644619846	Wobble nucleotide-excising tRNase	19	25.4	31.216	COG4694===Wobble nucleotide-excising tRNase	pfam13166===AAA_13	0	0	0	0	30.4734	30.5196	30.4518	30.4905	30.1031	29.9639	30.4418	29.7994	30.2288	29.8802	30.6237	30.2803	30.7154	30.4524	30.1557	30.9481	30.6663	30.1215	30.5929	30.1752	4	4	4	4	4	0.057795	0.209938	0.40678	0.226874	0.300063	0.2306	0.656812	0.888991	-0.08406	0.548086	0.723878	0.09485	0.422214
Pseudomonas sp. Root9	2644619851	Uncharacterized iron-regulated membrane protein	6	16.1	108.72	COG3182===Uncharacterized iron-regulated membrane protein	pfam03929===PepSY_TM<<>>pfam03413===PepSY	0	0	0	0	28.0797	27.6825	28.1634	28.3734	27.3971	27.3399	27.5281	27.6947	29.2187	29.0774	28.8258	28.9969	28.2169	27.9946	28.744	27.9548	27.2042	27.5608	27.3206	NA	4	4	4	4	3	0.018573	0.102561	0.58481	0.002653	0.009478	-0.95495	0.535837	0.832147	-0.15283	0.010699	0.079716	0.71287	1e-05
Pseudomonas sp. Root9	2644619852	iron complex outermembrane recepter protein	23	43.6	153.8	COG1629===Outer membrane receptor proteins, mostly Fe transport	pfam00593===TonB_dep_Rec<<>>pfam07715===Plug	TIGR01778===TonB-dependent copper receptor	0	KO:K02014===TC.FEV.OM===iron complex outermembrane recepter protein	0	25.8743	NA	27.0396	28.641	25.3413	26.1616	27.6314	25.9078	32.6622	32.2474	32.2427	32.0504	26.3993	NA	28.0003	27.0599	27.6676	23.3169	26.1493	24.8739	3	4	4	3	4	0.388854	0.616743	0.92444	0.021427	0.045674	-5.11572	0.974663	0.993942	0.03179	0.227931	0.446745	1.68304	0.000658
Pseudomonas sp. Root9	2644619854	hypothetical protein	2	15	3.1471	COG2847===Copper(I)-binding protein	pfam04314===DUF461	0	0	KO:K09796===K09796===uncharacterized protein	0	26.4528	26.0918	26.2447	NA	NA	NA	NA	NA	NA	NA	NA	NA	NA	26.2026	NA	NA	NA	NA	NA	NA	3	0	0	1	0	NA	NA	NA	NA	NA	NA	NA	NA	NA	NA	NA	NA	NA
Pseudomonas sp. Root9	2644619857	precorrin-6A/cobalt-precorrin-6A reductase	12	59.8	79.088	COG2099===Precorrin-6x reductase	pfam02571===CbiJ	TIGR00715===precorrin-6x reductase	EC:1.3.1.106===Cobalt-precorrin-6A reductase.<<>>EC:1.3.1.54===Precorrin-6A reductase.	KO:K05895===cobK-cbiJ===precorrin-6A/cobalt-precorrin-6A reductase [EC:1.3.1.54 1.3.1.106]	0	28.2353	28.2869	28.7852	28.9711	29.0939	28.9608	29.1123	28.3146	29.0389	28.9336	29.0145	29.0807	28.7935	28.8445	28.8986	29.1503	28.3493	28.6592	28.4494	28.5916	4	4	4	4	4	0.295049	0.527518	-0.30077	0.089711	0.140706	-0.44734	0.149748	0.51607	-0.35211	0.78454	0.873693	0.05724	0.495793
Pseudomonas sp. Root9	2644619858	precorrin-6Y C5,15-methyltransferase (decarboxylating)	9	35.7	42.394	COG2242===Precorrin-6B methylase 2	pfam00590===TP_methylase	TIGR02467===precorrin-6y C5,15-methyltransferase (decarboxylating), CbiE subunit<<>>TIGR02469===precorrin-6Y C5,15-methyltransferase (decarboxylating), CbiT subunit	EC:2.1.1.132===Precorrin-6B C(5,15)-methyltransferase (decarboxylating).	KO:K00595===cobL===precorrin-6Y C5,15-methyltransferase (decarboxylating) [EC:2.1.1.132]	1800===precorrin-6Y C5,15-methyltransferase (decarboxylating) (EC 2.1.1.132)	28.4537	28.5689	28.3171	28.8124	28.5655	28.5451	28.6723	29.0711	28.2441	28.2444	28.4736	28.5203	28.8826	28.5588	28.4902	28.8479	28.605	28.2664	28.572	28.8097	4	4	4	4	4	0.31918	0.55273	-0.17547	0.244458	0.31959	0.16744	0.320092	0.696077	-0.15684	0.874771	0.929083	-0.02525	0.062412
Pseudomonas sp. Root9	2644619859	precorrin-3B synthase	14	53.1	70.421	COG0155===Sulfite reductase, beta subunit (hemoprotein)	pfam03460===NIR_SIR_ferr<<>>pfam01077===NIR_SIR	TIGR02435===precorrin-3B synthase	EC:1.14.13.83===Precorrin-3B synthase.	KO:K02229===cobG===precorrin-3B synthase [EC:1.14.13.83]	1805===precorrin-3B synthase (EC 1.14.13.83)	29.0188	29.0985	29.8535	29.359	29.2179	29.8225	29.9695	29.965	29.8114	29.0958	29.1364	29.1891	29.2659	29.594	29.3249	29.2003	29.3209	29.0527	29.2636	29.049	4	4	4	4	4	0.164201	0.373125	-0.41128	0.926669	0.940537	0.02428	0.949775	0.987397	-0.01384	0.470321	0.663268	0.1609	0.126855
Pseudomonas sp. Root9	2644619860	precorrin-8X methylmutase	12	50.5	50.986	COG2082===Precorrin isomerase	pfam02570===CbiC	0	EC:5.4.99.61===Precorrin-8X methylmutase.<<>>EC:5.4.99.60===Cobalt-precorrin-8 methylmutase.	KO:K06042===cobH-cbiC===precorrin-8X/cobalt-precorrin-8 methylmutase [EC:5.4.99.61 5.4.99.60]	1799===precorrin-8X methylmutase (EC 5.4.1.2)	30.7126	30.8321	30.6136	30.823	31.1642	31.2098	31.33	31.1786	30.1126	29.5598	30.363	29.4812	30.9714	30.4202	30.6626	30.728	30.6798	30.2308	30.5672	30.4004	4	4	4	4	4	0.000458	0.009754	-0.47534	0.023833	0.049212	0.86618	0.708871	0.907544	0.04977	0.060292	0.203865	0.27577	0.007145
Pseudomonas sp. Root9	2644619861	precorrin-2 C20-methyltransferase /cobalt-factor II C20-methyltransferase	8	57.2	38.853	COG2243===Precorrin-2 methylase	pfam00590===TP_methylase	TIGR01467===precorrin-2 C(20)-methyltransferase	EC:2.1.1.151===Cobalt-factor II C(20)-methyltransferase.<<>>EC:2.1.1.130===Precorrin-2 C(20)-methyltransferase.	KO:K03394===cobI-cbiL===precorrin-2/cobalt-factor-2 C20-methyltransferase [EC:2.1.1.130 2.1.1.151]	1806===precorrin-2 C20-methyltransferase (EC 2.1.1.130)<<>>1812===cobalt-factor II C20-methyltransferase (EC 2.1.1.151)	30.5839	30.2785	30.263	30.7434	30.3777	30.7142	30.8166	30.5835	30.2493	29.2673	30.3238	29.3126	30.571	30.3234	30.3323	30.8661	30.0169	29.8258	30.2539	29.8877	4	4	4	4	4	0.344688	0.576021	-0.15577	0.095126	0.147505	0.67897	0.758654	0.928794	-0.05599	0.022062	0.115187	0.47112	0.056955
Pseudomonas sp. Root9	2644619862	precorrin-3 methyltransferase	16	40.4	132.22	COG1010===Precorrin-3B methylase	pfam11760===CbiG_N<<>>pfam00590===TP_methylase	TIGR01466===precorrin-3B C17-methyltransferase	EC:2.1.1.131===Precorrin-3B C(17)-methyltransferase.<<>>EC:3.7.1.12===Cobalt-precorrin 5A hydrolase.	KO:K13541===cbiGH-cobJ===cobalt-precorrin 5A hydrolase / precorrin-3B C17-methyltransferase [EC:3.7.1.12 2.1.1.131]	1804===precorrin-3 methyltransferase (EC 2.1.1.131)	30.3421	30.4989	30.5056	30.8371	30.5285	30.9595	31.1721	30.7072	30.2911	29.622	30.5641	29.5489	30.5235	30.4387	30.2355	30.9555	30.3074	29.9589	29.9574	29.7303	4	4	4	4	4	0.146983	0.351046	-0.2959	0.116892	0.174752	0.5394	0.968303	0.991661	0.00766	0.012834	0.08649	0.55742	0.035589
Pseudomonas sp. Root9	2644619865	Signal transduction histidine kinase	16	23.5	58.766	COG0642===Signal transduction histidine kinase	pfam00512===HisKA<<>>pfam07695===7TMR-DISM_7TM<<>>pfam02518===HATPase_c<<>>pfam00072===Response_reg<<>>pfam07696===7TMR-DISMED2	0	0	0	0	29.2815	29.193	29.5369	29.0906	29.118	29.228	29.3772	29.3236	28.5838	28.4806	28.8206	28.5703	29.3567	29.4882	29.0878	29.4184	28.678	29.3287	29.1944	28.8931	4	4	4	4	4	0.906031	0.955228	0.01382	0.001867	0.007429	0.66168	0.647862	0.885177	-0.06227	0.208174	0.423826	0.25195	0.000531
Pseudomonas sp. Root9	2644619866	phosphoribosylamine--glycine ligase	25	74.4	323.31	COG0151===Phosphoribosylamine-glycine ligase	pfam01071===GARS_A<<>>pfam02843===GARS_C<<>>pfam02844===GARS_N	TIGR00877===phosphoribosylamine--glycine ligase	EC:6.3.4.13===Phosphoribosylamine--glycine ligase.	KO:K01945===purD===phosphoribosylamine--glycine ligase [EC:6.3.4.13]	1300===phosphoribosylamine--glycine ligase (EC 6.3.4.13)	35.0374	35.0746	35.1374	35.0716	35.0553	35.0496	35.1281	35.0897	34.4674	34.5172	34.4247	34.5015	34.831	34.9202	34.8637	34.9203	34.9594	35.0489	34.9909	34.6559	4	4	4	4	4	0.988367	0.995663	-0.00042	1e-06	5.7e-05	0.60256	0.000656	0.072465	0.19646	0.153317	0.35516	0.1665	1e-06
Pseudomonas sp. Root9	2644619867	IMP cyclohydrolase /phosphoribosylaminoimidazolecarboxamide formyltransferase	36	75.5	323.31	COG0138===AICAR transformylase/IMP cyclohydrolase PurH	pfam01808===AICARFT_IMPCHas<<>>pfam02142===MGS	TIGR00355===phosphoribosylaminoimidazolecarboxamide formyltransferase/IMP cyclohydrolase	EC:3.5.4.10===IMP cyclohydrolase.<<>>EC:2.1.2.3===Phosphoribosylaminoimidazolecarboxamide formyltransferase.	KO:K00602===purH===phosphoribosylaminoimidazolecarboxamide formyltransferase / IMP cyclohydrolase [EC:2.1.2.3 3.5.4.10]	1289===IMP cyclohydrolase (EC 3.5.4.10)<<>>1290===phosphoribosylaminoimidazolecarboxamide formyltransferase (EC 2.1.2.3)	35.2203	35.3478	35.5302	35.4468	35.2788	35.4465	35.5839	35.5144	34.7864	35.0811	34.8843	34.8208	34.9468	35.1532	35.4991	35.3019	35.1748	35.455	35.2645	35.2295	4	4	4	4	4	0.484379	0.697421	-0.06959	0.0019	0.0075	0.49315	0.287228	0.679198	0.16102	0.288051	0.508073	0.10534	0.000912
Pseudomonas sp. Root9	2644619868	DNA-binding protein Fis	3	41.5	88.754	COG2901===DNA-binding protein Fis (factor for inversion stimulation)	pfam02954===HTH_8	0	0	KO:K03557===fis===Fis family transcriptional regulator, factor for inversion stimulation protein	162===DNA-binding protein Fis	30.6383	30.4089	30.694	30.3579	30.105	30.2224	30.7258	30.4209	30.1671	29.9086	30.0304	29.0788	30.5524	30.3776	30.3514	29.8793	30.2036	30.1677	30.4616	29.8116	4	4	4	4	4	0.371573	0.600683	0.15625	0.052772	0.091719	0.72856	0.219726	0.614681	0.23458	0.068628	0.220938	0.36367	0.100182
Pseudomonas sp. Root9	2644619869	tRNA-U20-dihydrouridine synthase	10	44.2	39.11	COG0042===tRNA-dihydrouridine synthase	pfam01207===Dus	TIGR00737===putative TIM-barrel protein, nifR3 family	EC:1.-===Oxidoreductases.	KO:K05540===dusB===tRNA-dihydrouridine synthase B [EC:1.-.-.-]	6313===tRNA-U20-dihydrouridine synthase	28.1741	28.1881	28.9233	28.5681	27.2418	28.0123	28.9414	NA	NA	27.5526	NA	NA	27.6941	27.5589	29.1723	27.6924	27.1805	28.2772	28.5726	NA	4	3	1	4	3	0.510811	0.715016	0.39819	NA	NA	NA	0.358567	0.732613	0.43399	0.403477	0.603754	0.45326	NA
Pseudomonas sp. Root9	2644619870	MJ0042 family finger-like domain-containing protein	15	46.9	201.35	0	pfam13719===zinc_ribbon_5<<>>pfam11906===DUF3426	TIGR02098===MJ0042 family finger-like domain	0	0	0	31.1459	31.3169	31.4355	31.6866	31.9107	31.6366	31.6322	31.6604	31.5563	30.8498	31.5937	31.2981	31.5308	31.2498	31.7984	31.1145	31.2244	31.436	31.1399	31.411	4	4	4	4	4	0.064725	0.225039	-0.31373	0.740628	0.791176	0.07178	0.891393	0.96965	-0.02714	0.517862	0.701894	0.09338	0.106027
Pseudomonas sp. Root9	2644619871	[LSU ribosomal protein L11P]-lysine N-methyltransferase	4	19.2	56.927	COG2264===Ribosomal protein L11 methylase PrmA	pfam06325===PrmA	TIGR00406===ribosomal protein L11 methyltransferase	EC:2.1.1.-===Transferases. Transferring one-carbon groups. Methyltransferases.	KO:K02687===prmA===ribosomal protein L11 methyltransferase [EC:2.1.1.-]	2524===[LSU ribosomal protein L11P]-lysine N-methyltransferase (EC 2.1.1.-)	30.4445	30.6194	30.8754	30.6704	31.0711	31.0421	30.9715	32.0602	30.4035	30.4926	30.2922	30.7817	30.8848	30.8184	30.853	30.8547	30.2398	30.9049	30.4067	31.0365	4	4	4	4	4	0.086897	0.263821	-0.63379	0.289267	0.367547	0.15993	0.107713	0.464815	-0.20031	0.980575	0.991551	0.00546	0.04734
Pseudomonas sp. Root9	2644619872	biotin carboxylase /acetyl-CoA carboxylase carboxyltransferase subunit alpha	27	76.4	323.31	COG0439===Biotin carboxylase	pfam02785===Biotin_carb_C<<>>pfam00289===Biotin_carb_N<<>>pfam02786===CPSase_L_D2	TIGR00514===acetyl-CoA carboxylase, biotin carboxylase subunit	EC:6.3.4.14===Biotin carboxylase.<<>>EC:6.4.1.2===Acetyl-CoA carboxylase.	KO:K01961===accC===acetyl-CoA carboxylase, biotin carboxylase subunit [EC:6.4.1.2 6.3.4.14]	1564===biotin carboxylase (EC 6.3.4.14)<<>>1566===acetyl-CoA carboxylase carboxyltransferase subunit alpha	36.4216	36.4509	36.4073	36.329	36.4988	36.6782	36.6412	36.4965	35.7608	35.6808	35.7762	35.6449	36.5325	36.5685	36.5389	36.3125	36.0973	36.2752	36.2813	35.9995	4	4	4	4	4	0.024784	0.1244	-0.17646	4e-06	0.000132	0.68652	0.25201	0.649022	-0.08589	0.034107	0.148355	0.23888	1.6e-05
Pseudomonas sp. Root9	2644619873	biotin carboxyl carrier protein	12	91.6	146.04	COG0511===Biotin carboxyl carrier protein	pfam00364===Biotin_lipoyl	TIGR00531===acetyl-CoA carboxylase, biotin carboxyl carrier protein	0	KO:K02160===accB, bccP===acetyl-CoA carboxylase biotin carboxyl carrier protein	1563===biotin carboxyl carrier protein	34.4278	34.6226	35.0414	34.6011	35.1475	34.5103	35.001	35.6591	33.1863	33.9749	33.6093	34.0042	34.6272	34.4372	35.3847	34.4225	33.9465	34.8635	34.7321	34.9746	4	4	4	4	4	0.196683	0.41509	-0.40626	0.007295	0.020223	0.97954	0.871432	0.965116	-0.04469	0.875767	0.929791	0.04404	0.004303
Pseudomonas sp. Root9	2644619874	3-dehydroquinate dehydratase	3	35.8	72.055	COG0757===3-dehydroquinate dehydratase	pfam01220===DHquinase_II	TIGR01088===3-dehydroquinate dehydratase, type II	EC:4.2.1.10===3-dehydroquinate dehydratase.	KO:K03786===aroQ, qutE===3-dehydroquinate dehydratase II [EC:4.2.1.10]	333===3-dehydroquinate dehydratase (EC 4.2.1.10)	31.5075	31.1769	32.1374	31.7868	31.8034	31.5553	31.3883	31.4179	31.7413	30.6846	31.9532	31.6705	31.3842	32.3672	31.5396	30.414	30.6483	32.0193	32.276	30.5321	4	4	4	4	4	0.646632	0.8034	0.11092	0.703623	0.759177	0.13974	0.63916	0.882378	0.22587	0.598184	0.755175	0.28321	0.927955
Pseudomonas sp. Root9	2644619876	diguanylate cyclase (GGDEF) domain-containing protein	12	27.2	24.816	COG3706===Two-component response regulator, PleD family, consists of two REC domains and a diguanylate cyclase (GGDEF) domain	pfam00072===Response_reg<<>>pfam00990===GGDEF	TIGR00254===diguanylate cyclase (GGDEF) domain	0	0	2402===response regulator receiver modulated diguanylate cyclase	27.4779	28.3599	27.847	27.9951	26.6548	NA	28.021	NA	29.8765	28.194	30.1115	27.7231	27.4803	NA	NA	27.8374	28.0212	27.7782	28.5036	27.9398	4	2	4	2	4	0.54682	0.735078	0.58207	0.174937	0.243059	-1.05628	0.380226	0.750047	0.26115	0.579776	0.74243	-0.14071	0.182458
Pseudomonas sp. Root9	2644619877	hypothetical protein	16	42.8	111.1	COG5345===Uncharacterized protein	pfam10095===DUF2333	0	0	0	0	32.135	31.9651	32.2623	32.018	32.5082	32.2629	31.3398	31.8772	32.3583	32.6174	32.2651	32.893	32.2565	32.4499	32.3171	32.3537	32.2475	31.8901	31.9352	32.667	4	4	4	4	4	0.731365	0.85835	0.09807	0.044875	0.080361	-0.43838	0.023756	0.258808	-0.24921	0.663881	0.799778	-0.08984	0.128678
Pseudomonas sp. Root9	2644619878	Isopentenyldiphosphate isomerase	3	25.8	6.5049	COG1443===Isopentenyldiphosphate isomerase	pfam00293===NUDIX	0	0	0	0	27.5153	27.4117	27.764	NA	27.6745	27.3445	NA	NA	28.4653	27.6012	27.9234	27.7847	27.5382	27.183	NA	27.2727	27.5851	27.3591	27.6287	NA	3	2	4	3	3	0.809848	0.901719	0.05416	0.141231	0.203513	-0.38001	0.194789	0.586913	0.23235	0.783937	0.873693	0.03937	0.169354
Pseudomonas sp. Root9	2644619879	translation initiation factor 1 (eIF-1/SUI1)	2	22.8	12.883	COG0023===Translation initiation factor 1 (eIF-1/SUI1)	pfam01253===SUI1	TIGR01158===translation initation factor SUI1, putative, prokaryotic	0	KO:K03113===EIF1, SUI1===translation initiation factor 1	1940===translation initiation factor 1 (eIF-1/SUI1)	NA	NA	NA	29.0772	29.7928	NA	NA	NA	NA	28.938	28.6094	29.0536	NA	NA	29.4486	NA	NA	29.2735	NA	29.0574	1	1	3	1	2	NA	NA	NA	NA	NA	NA	NA	NA	NA	NA	NA	NA	NA
Pseudomonas sp. Root9	2644619880	arginine decarboxylase	29	60.3	323.31	COG1166===Arginine decarboxylase (spermidine biosynthesis)	pfam02784===Orn_Arg_deC_N<<>>pfam00278===Orn_DAP_Arg_deC	TIGR01273===arginine decarboxylase, biosynthetic	EC:4.1.1.19===Arginine decarboxylase.	KO:K01585===speA===arginine decarboxylase [EC:4.1.1.19]	488===arginine decarboxylase (EC 4.1.1.19)	33.3048	33.1286	33.1132	33.0729	33.2518	33.1927	33.3645	33.4863	33.1953	33.221	33.1732	33.2437	33.1162	32.9745	32.8092	33.0874	32.9744	32.9297	33.0557	33.0516	4	4	4	4	4	0.08951	0.268343	-0.16897	0.381976	0.463244	-0.05344	0.121731	0.491519	0.15806	0.052817	0.192315	0.152	0.171984
Pseudomonas sp. Root9	2644619882	hypothetical protein	49	36.2	185.41	COG2373===Uncharacterized conserved protein YfaS, alpha-2-macroglobulin family	pfam00207===A2M<<>>pfam10569===Thiol-ester_cl<<>>pfam11974===MG1<<>>pfam01835===A2M_N<<>>pfam07703===A2M_N_2	0	0	KO:K06894===K06894===uncharacterized protein	0	31.3527	31.236	31.5586	31.5737	31.512	31.7261	31.5788	31.6425	31.3733	31.167	31.4324	31.2818	31.7336	31.5389	31.6656	31.5517	31.2123	31.1968	31.3301	31.2371	4	4	4	4	4	0.110216	0.300838	-0.18459	0.294321	0.372736	0.1166	0.10028	0.452951	-0.1922	0.104004	0.281716	0.18615	0.007213
Pseudomonas sp. Root9	2644619885	NTP pyrophosphatase, house-cleaning of non-canonical NTPs	1	8.8	1.8818	COG1694===NTP pyrophosphatase, house-cleaning of non-canonical NTPs	pfam12643===MazG-like	0	0	0	0	NA	NA	28.2838	NA	27.6283	28.6002	28.3119	NA	NA	NA	NA	NA	NA	28.1775	NA	28.0702	NA	NA	NA	NA	1	3	0	2	0	NA	NA	NA	NA	NA	NA	NA	NA	NA	NA	NA	NA	NA
Pseudomonas sp. Root9	2644619886	S-adenosylmethionine-dependent methyltransferase	6	29.7	41.81	0	pfam13489===Methyltransf_23	0	0	KO:K06219===smtA===S-adenosylmethionine-dependent methyltransferase	0	29.5062	29.4349	29.4615	29.4781	29.4358	29.5545	29.6495	29.3143	29.2386	28.8215	29.1472	28.8475	29.6677	29.5232	29.3324	29.5347	29.0491	29.2135	29.0053	28.6407	4	4	4	4	4	0.819359	0.906322	-0.01837	0.021441	0.045674	0.45648	0.57093	0.846245	-0.04435	0.025584	0.127068	0.493	0.012315
Pseudomonas sp. Root9	2644619887	protein of unknown function (DUF4136)	7	40.5	51.623	0	pfam13590===DUF4136	0	0	0	0	29.3586	29.3782	29.4623	29.2728	30.2564	30.0165	29.3185	29.7865	30.0938	30.3061	30.3908	30.4811	29.8751	29.9989	29.688	30.0178	29.6306	29.8684	29.7437	30.1731	4	4	4	4	4	0.095052	0.276568	-0.47649	0.000348	0.002294	-0.94994	0.002388	0.123287	-0.52696	0.020096	0.10809	-0.48596	0.093832
Pseudomonas sp. Root9	2644619888	protein of unknown function (DUF4136)	7	40.5	51.787	0	pfam13590===DUF4136	0	0	0	0	29.7088	29.736	29.5909	30.1752	30.5126	30.2753	29.1122	30.1323	30.8832	31.0997	30.8091	31.3047	29.4032	29.7719	29.8691	30.1852	30.1831	30.4518	30.1297	30.6951	4	4	4	4	4	0.57215	0.747679	-0.20538	0.0004	0.002489	-1.22144	0.982887	0.996347	-0.00461	0.021902	0.114916	-0.56217	0.039377
Pseudomonas sp. Root9	2644619890	PAS domain S-box-containing protein	8	9.9	4.0591	0	pfam02518===HATPase_c<<>>pfam00512===HisKA<<>>pfam08447===PAS_3	TIGR00229===PAS domain S-box	0	0	0	28.1868	NA	28.1076	NA	28.3287	28.0887	28.0905	NA	28.0323	28.4088	27.9653	28.2449	28.1036	28.1871	NA	NA	NA	28.2084	28.173	28.2033	2	3	4	2	3	0.821227	0.90664	-0.02209	0.893457	0.913448	-0.01559	0.977274	0.993975	0.00185	0.432033	0.628589	-0.04764	0.961789
Pseudomonas sp. Root9	2644619893	DNA-binding response regulator, NarL/FixJ family, contains REC and HTH domains	5	27.6	12.349	COG2197===DNA-binding response regulator, NarL/FixJ family, contains REC and HTH domains	pfam00072===Response_reg<<>>pfam00196===GerE	0	0	0	2289===two component transcriptional regulator, LuxR family	NA	NA	NA	NA	NA	28.0189	NA	28.1564	NA	27.8963	NA	28.1824	27.8993	28.5779	27.6818	28.1691	NA	NA	NA	27.7102	0	2	2	4	1	NA	NA	NA	NA	NA	NA	NA	NA	NA	NA	NA	NA	0.798901
Pseudomonas sp. Root9	2644619904	Hemolysin activation/secretion protein	11	28	26.139	COG2831===Hemolysin activation/secretion protein	pfam08479===POTRA_2	0	0	0	0	NA	NA	NA	NA	27.8403	NA	NA	NA	NA	27.927	27.6814	28.8266	NA	27.8491	NA	27.6814	26.8983	NA	NA	27.6555	0	1	3	2	2	NA	NA	NA	NA	NA	NA	NA	NA	NA	NA	NA	NA	NA
Pseudomonas sp. Root9	2644619906	MaoC like domain-containing protein	7	35.5	161.13	0	pfam01575===MaoC_dehydratas	0	0	0	0	29.5195	28.8179	29.2795	29.0689	29.1778	29.15	NA	28.4631	30.1478	30.4167	30.1261	30.8163	28.3478	28.5489	28.1622	28.9969	29.5811	28.8639	29.1791	29.902	4	3	4	4	4	0.439315	0.663156	0.24113	0.001555	0.006497	-1.20527	0.031581	0.294605	0.65748	0.473667	0.666513	-0.21006	0.008144
Pseudomonas sp. Root9	2644619907	3-oxoacyl-[acyl-carrier protein] reductase	29	90.9	323.31	COG1028===NAD(P)-dependent dehydrogenase, short-chain alcohol dehydrogenase family	pfam13561===adh_short_C2	0	EC:1.1.1.100===3-oxoacyl-[acyl-carrier-protein] reductase.	KO:K00059===fabG===3-oxoacyl-[acyl-carrier protein] reductase [EC:1.1.1.100]	0	32.44	32.0307	32.6859	32.4662	32.8255	32.6416	31.58	32.3212	33.5192	34.0009	33.7574	34.0366	32.2953	32.3057	31.5843	31.9259	32.7675	32.4845	32.6475	33.4957	4	4	4	4	4	0.844929	0.920748	0.06361	0.00025	0.001841	-1.42284	0.138967	0.502339	0.37787	0.151646	0.35252	-0.44311	0.007184
Pseudomonas sp. Root9	2644619908	3-ketoacyl-CoA thiolase	18	60.7	323.31	COG0183===Acetyl-CoA acetyltransferase	pfam02803===Thiolase_C<<>>pfam00108===Thiolase_N	TIGR01930===acetyl-CoA acetyltransferases	EC:2.3.1.9===Acetyl-CoA C-acetyltransferase.	KO:K00626===E2.3.1.9, atoB===acetyl-CoA C-acetyltransferase [EC:2.3.1.9]	581===3-ketoacyl-CoA thiolase (EC 2.3.1.16)	31.925	31.6273	32.0932	31.6585	30.9558	31.3833	30.8984	31.2696	32.8042	32.6564	32.691	33.1011	31.8028	31.6329	31.38	31.5525	32.19	31.5941	31.987	32.4167	4	4	4	4	4	0.005096	0.043599	0.69923	0.000621	0.003285	-0.98717	0.152776	0.519083	0.23394	0.333923	0.546368	-0.22094	4.3e-05
Pseudomonas sp. Root9	2644619909	RIO kinase 1	13	47.5	286.43	COG1718===Serine/threonine-protein kinase RIO1	pfam01163===RIO1	0	EC:2.7.11.1===Non-specific serine/threonine protein kinase.	KO:K07178===RIOK1===RIO kinase 1 [EC:2.7.11.1]	0	32.303	32.3529	32.2391	32.5909	32.5741	32.2701	32.3131	32.5899	32.7209	32.9244	32.9241	33.3338	32.2824	32.3035	32.3955	32.4621	32.7346	32.7108	32.9824	32.5809	4	4	4	4	4	0.587899	0.759838	-0.06531	0.010402	0.026429	-0.60433	0.908499	0.973403	0.0106	0.015625	0.094317	-0.38068	0.016229
Pseudomonas sp. Root9	2644619910	Cu(I)-responsive transcriptional regulator	4	39.8	12.651	COG0789===DNA-binding transcriptional regulator, MerR family	pfam00376===MerR<<>>pfam09278===MerR-DNA-bind	TIGR02044===Cu(I)-responsive transcriptional regulator	0	KO:K19591===cueR===MerR family transcriptional regulator, copper efflux regulator	2300===transcriptional regulator, MerR family	28.1114	28.3935	27.6459	28.4026	27.6169	28.5002	NA	28.1317	29.1506	28.0325	28.7416	27.2828	27.181	28.0089	28.7095	28.3707	28.7106	28.1687	28.4101	28.4751	4	3	4	4	4	0.867891	0.934959	0.05543	0.733004	0.783623	-0.16348	0.857535	0.960319	0.07083	0.207638	0.42333	-0.30277	0.671136
Pseudomonas sp. Root9	2644619911	Cu+-exporting ATPase	16	31.2	114.99	COG2217===Cation transport ATPase	pfam00702===Hydrolase<<>>pfam00122===E1-E2_ATPase<<>>pfam00403===HMA	TIGR01511===copper-(or silver)-translocating P-type ATPase<<>>TIGR01525===heavy metal translocating P-type ATPase<<>>TIGR01494===ATPase, P-type (transporting), HAD superfamily, subfamily IC	EC:3.6.3.54===Cu(+) exporting ATPase.	KO:K17686===copA, ATP7===Cu+-exporting ATPase [EC:3.6.3.54]	0	29.0467	29.5462	29.2839	29.6303	29.57	29.835	29.4161	29.6874	30.1707	30.4649	30.5187	30.5843	29.918	29.6142	29.5152	29.6249	29.5593	28.91	28.9868	29.6889	4	4	4	4	4	0.174475	0.384651	-0.25041	0.000956	0.004506	-1.05792	0.12331	0.491903	-0.29132	0.718526	0.831902	0.09047	0.000723
Pseudomonas sp. Root9	2644619912	hypothetical protein	3	42.9	66.625	0	0	0	0	0	0	28.589	28.7694	28.7051	29.0956	27.941	28.658	27.6716	NA	30.2023	28.7563	30.1951	28.9696	28.7549	28.7321	28.5613	29.1241	28.6251	27.9944	28.4361	28.9033	4	3	4	4	4	0.127643	0.327507	0.69955	0.150676	0.214398	-0.74106	0.984108	0.996721	-0.00334	0.23306	0.452199	0.30003	0.031796
Pseudomonas sp. Root9	2644619913	copper chaperone	3	89.2	54.351	COG2608===Copper chaperone CopZ	pfam00403===HMA	0	0	KO:K07213===ATOX1, ATX1, copZ, golB===copper chaperone	0	26.6558	NA	27.4335	NA	NA	NA	27.3028	27.1802	27.2193	28.0958	27.9595	28.3583	NA	27.3876	27.4045	NA	NA	27.0122	27.4596	27.0826	2	2	4	2	3	0.701649	0.839636	-0.19682	0.211036	0.283568	-0.86358	0.532132	0.828725	-0.3514	0.782078	0.872573	-0.14017	0.068592
Pseudomonas sp. Root9	2644619915	hypothetical protein	3	45.8	8.3597	0	0	0	0	0	0	NA	NA	NA	NA	NA	NA	26.6548	NA	28.471	28.2358	28.7527	28.0854	NA	NA	NA	NA	NA	27.9541	28.9542	28.1513	0	1	4	0	3	NA	NA	NA	NA	NA	NA	NA	NA	NA	NA	NA	NA	NA
Pseudomonas sp. Root9	2644619916	zinc-binding alcohol dehydrogenase family protein	16	61.1	147.61	COG0604===NADPH:quinone reductase or related Zn-dependent oxidoreductase	pfam13602===ADH_zinc_N_2<<>>pfam08240===ADH_N	TIGR02817===zinc-binding alcohol dehydrogenase family protein	0	0	0	32.3441	32.5226	32.6079	32.2734	31.8346	32.2149	31.923	32.2048	32.5423	32.8351	32.7585	32.1503	32.4436	32.4085	31.9131	32.5694	32.7357	32.4188	32.6875	32.7326	4	4	4	4	4	0.02095	0.11017	0.39267	0.473595	0.5501	-0.13451	0.558054	0.843215	0.10338	0.105055	0.283052	-0.20665	0.033151
Pseudomonas sp. Root9	2644619917	Quinol monooxygenase YgiN	6	90.7	55.979	COG1359===Quinol monooxygenase YgiN	pfam03992===ABM	0	0	0	0	30.0672	29.1152	30.1563	28.2776	27.9886	27.9675	28.3405	27.8864	30.6718	30.4256	30.6978	30.1639	27.901	28.644	27.553	28.0259	30.0971	30.0495	29.9266	29.311	4	4	4	4	4	0.051421	0.195715	1.35832	0.087764	0.138362	-1.08571	0.045105	0.330994	1.37312	0.408717	0.606882	-0.44199	7e-06
Pseudomonas sp. Root9	2644619918	DNA-binding transcriptional regulator, LysR family	4	13.2	6.1184	COG0583===DNA-binding transcriptional regulator, LysR family	pfam00126===HTH_1<<>>pfam03466===LysR_substrate	0	0	0	2291===transcriptional regulator, LysR family	NA	27.0352	NA	NA	26.9779	26.358	NA	NA	NA	NA	NA	27.1232	NA	NA	NA	26.8879	NA	NA	NA	27.4736	1	2	1	1	1	NA	NA	NA	NA	NA	NA	NA	NA	NA	NA	NA	NA	NA
Pseudomonas sp. Root9	2644619920	MFS transporter, putative metabolite:H+ symporter	2	4.2	1.4936	COG2814===Predicted arabinose efflux permease, MFS family	pfam00083===Sugar_tr	TIGR00895===benzoate transport	0	KO:K08369===ydjE===MFS transporter, putative metabolite:H+ symporter	0	NA	NA	NA	NA	NA	NA	NA	NA	NA	27.0988	NA	27.564	NA	NA	NA	NA	NA	NA	NA	NA	0	0	2	0	0	NA	NA	NA	NA	NA	NA	NA	NA	NA	NA	NA	NA	NA
Pseudomonas sp. Root9	2644619921	adenosine deaminase	14	59.3	243.27	COG1816===Adenosine deaminase	pfam00962===A_deaminase	TIGR01430===adenosine deaminase	EC:3.5.4.4===Adenosine deaminase.	KO:K01488===add, ADA===adenosine deaminase [EC:3.5.4.4]	1302===adenosine deaminase (EC 3.5.4.4)	32.4036	32.4218	32.5172	32.7464	32.7939	32.5539	32.7028	32.4696	32.1722	32.0242	32.2302	32.177	32.3875	32.5543	32.6556	32.7015	32.0288	32.1144	32.3145	31.6921	4	4	4	4	4	0.353997	0.585433	-0.10779	0.010437	0.026494	0.37134	0.635558	0.881295	-0.05248	0.024524	0.123615	0.48479	0.00255
Pseudomonas sp. Root9	2644619922	Ca2+:H+ antiporter	1	3	17.852	COG0387===Ca2+/H+ antiporter	pfam01699===Na_Ca_ex	TIGR00378===calcium/proton exchanger (cax)<<>>TIGR00846===calcium/proton exchanger	0	KO:K07300===chaA, CAX===Ca2+:H+ antiporter	0	25.1514	NA	24.0433	24.5344	24.8176	NA	NA	NA	NA	NA	NA	NA	NA	NA	NA	23.4662	NA	24.8498	24.5898	NA	3	1	0	1	2	NA	NA	NA	NA	NA	NA	NA	NA	NA	0.710465	0.82654	-0.14346	NA
Pseudomonas sp. Root9	2644619923	8-oxoguanine deaminase	3	7.5	5.174	COG0402===Cytosine/adenosine deaminase or related metal-dependent hydrolase	pfam01979===Amidohydro_1	0	EC:3.5.4.32===8-oxoguanine deaminase.	KO:K18456===E3.5.4.32===8-oxoguanine deaminase [EC:3.5.4.32]	0	NA	NA	NA	NA	NA	NA	NA	NA	NA	NA	NA	27.8298	NA	NA	NA	NA	NA	NA	NA	NA	0	0	1	0	0	NA	NA	NA	NA	NA	NA	NA	NA	NA	NA	NA	NA	NA
Pseudomonas sp. Root9	2644619924	NAD(P)-dependent dehydrogenase, short-chain alcohol dehydrogenase family	15	78.5	303.68	COG1028===NAD(P)-dependent dehydrogenase, short-chain alcohol dehydrogenase family	pfam00106===adh_short	0	0	0	0	32.7905	32.8414	33.1177	32.9608	32.757	32.6347	32.9503	32.8999	32.9458	33.5336	33.151	33.344	32.7103	32.9431	33.2054	32.9005	33.1716	33.2342	32.8451	33.2696	4	4	4	4	4	0.294486	0.526839	0.11713	0.084732	0.134782	-0.31598	0.925868	0.979114	-0.0122	0.150052	0.351135	-0.20253	0.032741
Pseudomonas sp. Root9	2644619925	uncharacterized protein, YigZ family	4	38.9	45.931	COG1739===Putative translation regulator, IMPACT (imprinted ancient) protein family	pfam09186===DUF1949<<>>pfam01205===UPF0029	TIGR00257===uncharacterized protein, YigZ family	0	0	0	28.3298	28.3773	28.6973	28.1722	28.586	28.653	28.8251	NA	28.7441	28.2698	28.8253	28.4854	28.201	28.504	28.7882	28.2343	28.1157	27.9413	28.6187	28.1162	4	3	4	4	4	0.0776	0.24684	-0.29391	0.308491	0.387391	-0.18701	0.8374	0.955941	-0.03771	0.327947	0.542389	0.19618	0.498064
Pseudomonas sp. Root9	2644619926	transcriptional regulator, TetR family	7	40.6	102.5	COG1309===DNA-binding transcriptional regulator, AcrR family	pfam08362===TetR_C_3<<>>pfam00440===TetR_N	0	0	KO:K09017===rutR===TetR/AcrR family transcriptional regulator	2313===transcriptional regulator, TetR family	31.1965	31.0671	31.0608	31.4259	31.1413	31.4071	31.4786	30.5594	32.7761	31.742	32.1315	31.8131	31.2203	30.9825	30.7923	31.2656	31.5403	31.065	31.15	31.1028	4	4	4	4	4	0.864608	0.932969	0.04101	0.023097	0.048114	-0.92809	0.415398	0.776972	0.12243	0.853475	0.919641	-0.02691	0.02217
Pseudomonas sp. Root9	2644619927	xanthine permease XanP	5	12.1	53.959	COG2233===Xanthine/uracil permease	pfam00860===Xan_ur_permease	TIGR03173===xanthine permease<<>>TIGR00801===uracil-xanthine permease	0	KO:K16345===xanP===xanthine permease XanP	0	28.4662	28.8517	29.0881	29.1321	29.338	29.8059	29.8364	29.9087	30.8243	30.8982	31.2252	30.4282	29.9625	29.8531	28.7376	30.6272	30.2745	29.9473	29.4643	29.9742	4	4	4	4	4	0.006117	0.049245	-0.83777	0.000126	0.001205	-1.95944	0.098217	0.446799	-0.9106	0.003982	0.04514	-1.03056	0.00201
Pseudomonas sp. Root9	2644619928	DNA-binding transcriptional regulator, LysR family	10	48.4	70.974	COG0583===DNA-binding transcriptional regulator, LysR family	pfam03466===LysR_substrate<<>>pfam00126===HTH_1	0	0	0	2291===transcriptional regulator, LysR family	29.158	29.2326	29.2206	29.6865	29.2924	29.4341	29.232	29.7309	29.7715	29.8112	29.7572	29.8667	29.3144	29.226	29.0648	29.5136	29.4561	29.2329	29.349	29.8621	4	4	4	4	4	0.574633	0.74893	-0.0979	0.027091	0.05424	-0.47721	0.78126	0.937366	0.04473	0.442926	0.638971	-0.15058	0.038986
Pseudomonas sp. Root9	2644619929	beta-alanine--pyruvate transaminase	16	55.9	323.31	COG0161===Adenosylmethionine-8-amino-7-oxononanoate aminotransferase	pfam00202===Aminotran_3	0	EC:2.6.1.18===Beta-alanine--pyruvate transaminase.	KO:K00822===E2.6.1.18===beta-alanine--pyruvate transaminase [EC:2.6.1.18]	0	32.0163	31.7107	32.0664	32.08	33.6359	34.0424	33.8535	34.075	32.3692	32.4049	32.5374	32.3951	33.141	33.3437	32.6625	33.3503	32.6946	32.3679	32.2472	32.9815	4	4	4	4	4	8e-06	0.000886	-1.93332	0.007983	0.021581	-0.45832	0.001988	0.120739	-1.15602	0.026744	0.12989	-0.60443	0.000221
Pseudomonas sp. Root9	2644619930	methylmalonate-semialdehyde dehydrogenase [acylating]	23	60.4	323.31	COG1012===Acyl-CoA reductase or other NAD-dependent aldehyde dehydrogenase	pfam00171===Aldedh	TIGR01722===methylmalonic acid semialdehyde dehydrogenase	EC:1.2.1.18===Malonate-semialdehyde dehydrogenase (acetylating).<<>>EC:1.2.1.27===Methylmalonate-semialdehyde dehydrogenase (CoA acylating).	KO:K00140===mmsA, iolA, ALDH6A1===malonate-semialdehyde dehydrogenase (acetylating) / methylmalonate-semialdehyde dehydrogenase [EC:1.2.1.18 1.2.1.27]	596===methylmalonate-semialdehyde dehydrogenase [acylating] (EC 1.2.1.27)	32.2664	32.2973	32.3615	32.7768	33.9658	34.0765	34.061	33.9596	32.6904	32.4313	32.9725	32.5511	32.8868	33.2216	33.0849	33.258	33.2222	32.8877	32.9806	33.1918	4	4	4	4	4	0.000515	0.010529	-1.59021	0.20601	0.278581	-0.23585	0.004276	0.149907	-0.68732	0.005643	0.056447	-0.64509	0.000809
Pseudomonas sp. Root9	2644619936	Glutathione S-transferase	10	65.6	117.84	COG0625===Glutathione S-transferase	pfam13417===GST_N_3<<>>pfam13410===GST_C_2	0	0	0	0	30.5595	30.3965	30.1476	30.9645	30.8565	30.6407	30.93	31.0066	31.7965	31.8475	31.9063	31.7258	30.5774	30.9324	30.8523	30.6746	30.9029	30.8397	30.3881	31.2818	4	4	4	4	4	0.141107	0.344181	-0.34145	0.00365	0.011967	-1.302	0.266709	0.663784	-0.24216	0.22914	0.448195	-0.33612	0.000249
Pseudomonas sp. Root9	2644619939	two-component system, OmpR family, sensor histidine kinase CreC	9	20.7	29.051	COG0642===Signal transduction histidine kinase	pfam00672===HAMP<<>>pfam00512===HisKA<<>>pfam02518===HATPase_c	0	EC:2.7.13.3===Histidine kinase.	KO:K07641===creC===two-component system, OmpR family, sensor histidine kinase CreC [EC:2.7.13.3]	0	NA	NA	27.4132	NA	NA	NA	NA	NA	27.7987	27.7015	27.9179	28.3282	NA	NA	26.9421	NA	26.9494	27.138	27.6278	27.4274	1	0	4	1	4	NA	NA	NA	NA	NA	NA	NA	NA	NA	NA	NA	NA	NA
Pseudomonas sp. Root9	2644619940	two component transcriptional regulator, winged helix family	9	45.5	56.399	COG0745===DNA-binding response regulator, OmpR family, contains REC and winged-helix (wHTH) domain	pfam00072===Response_reg<<>>pfam00486===Trans_reg_C	0	0	KO:K07663===creB===two-component system, OmpR family, catabolic regulation response regulator CreB	2317===two component transcriptional regulator, winged helix family	29.5104	29.4313	30.0785	29.602	29.4853	30.5157	29.7919	29.4605	29.8693	29.5087	29.8592	29.5167	29.3981	29.6343	29.5968	29.4476	29.3179	29.268	29.4485	29.5997	4	4	4	4	4	0.605084	0.774529	-0.15778	0.859431	0.888278	-0.03292	0.432618	0.781404	0.13636	0.197108	0.410843	0.24702	0.663344
Pseudomonas sp. Root9	2644619941	Uncharacterized conserved protein	13	67.5	108.09	COG4067===Uncharacterized conserved protein	pfam05618===Zn_protease	0	0	0	0	32.2424	33.3415	30.8566	31.5211	31.1639	30.2458	27.7678	29.5637	29.4064	30.7146	29.4634	30.8413	29.7842	30.0096	31.1111	30.3948	31.4621	31.1987	31.0919	30.8102	4	4	4	4	4	0.045058	0.180356	2.30511	0.031808	0.061301	1.884	0.04374	0.328289	1.66549	0.209015	0.424938	0.8497	0.629856
Pseudomonas sp. Root9	2644619942	1-acyl-sn-glycerol-3-phosphate acyltransferase	10	38.3	89.483	COG0204===1-acyl-sn-glycerol-3-phosphate acyltransferase	pfam01553===Acyltransferase	0	0	0	0	30.6035	30.5207	30.6228	30.3753	29.9974	30.4198	30.4128	30.3798	30.0295	30.1989	30.1991	30.11	30.829	30.4892	30.4796	30.4097	30.292	30.1694	30.1981	30.3519	4	4	4	4	4	0.111647	0.302726	0.22817	0.001724	0.006982	0.39624	0.853759	0.959955	-0.0213	0.008784	0.073187	0.27775	0.202087
Pseudomonas sp. Root9	2644619944	Protein of unknown function VcgC/VcgE (DUF2780)	4	49.2	130.29	0	pfam11075===DUF2780	0	0	0	0	30.3659	29.8401	31.1337	31.4263	29.8539	29.3237	29.9128	31.0095	29.6328	29.1912	30.44	30.3956	29.6985	30.1279	30.3695	30.2483	29.2382	29.8384	30.5129	30.9582	4	4	4	4	4	0.235626	0.464127	0.66652	0.152622	0.216514	0.77664	0.211392	0.600655	0.58046	0.329629	0.543926	0.55459	0.821457
Pseudomonas sp. Root9	2644619945	Anti-sigma-K factor rskA	6	53.3	34.263	0	pfam10099===RskA	0	0	0	0	29.1566	28.5389	28.7739	28.6393	28.8343	29.0758	29.2681	28.2449	29.4399	29.2687	30.0046	29.2317	29.0037	28.4349	28.881	28.6162	29.7388	28.7792	29.4009	27.818	4	4	4	4	4	0.774828	0.885076	-0.07858	0.021443	0.045674	-0.70904	0.824451	0.950463	0.04322	0.742677	0.846571	-0.15704	0.071041
Pseudomonas sp. Root9	2644619947	glutathione-independent formaldehyde dehydrogenase	14	42.4	146.03	COG1063===Threonine dehydrogenase or related Zn-dependent dehydrogenase	pfam00107===ADH_zinc_N<<>>pfam08240===ADH_N	TIGR02819===formaldehyde dehydrogenase, glutathione-independent	EC:1.2.1.46===Formaldehyde dehydrogenase.	KO:K00148===fdhA===glutathione-independent formaldehyde dehydrogenase [EC:1.2.1.46]	1863===glutathione-independent formaldehyde dehydrogenase	28.825	29.6271	29.0719	28.6487	30.6967	30.8274	29.7042	30.8021	32.6101	32.0261	32.2956	31.8825	29.2667	29.1687	28.5772	29.1529	31.4436	31.1411	31.1491	31.6235	4	4	4	4	4	0.005951	0.048554	-1.46443	3.7e-05	0.000525	-3.16044	0.994919	0.99824	0.00176	0.000321	0.009609	-2.2962	0.003122
Pseudomonas sp. Root9	2644619948	formyltetrahydrofolate deformylase	5	17.9	13.963	COG0788===Formyltetrahydrofolate hydrolase	pfam00551===Formyl_trans_N	TIGR00655===formyltetrahydrofolate deformylase	EC:3.5.1.10===Formyltetrahydrofolate deformylase.	KO:K01433===purU===formyltetrahydrofolate deformylase [EC:3.5.1.10]	2541===formyltetrahydrofolate deformylase (EC 3.5.1.10)	NA	NA	NA	NA	NA	NA	27.7035	NA	28.6288	28.3083	28.625	28.8577	NA	NA	NA	27.3984	27.1083	27.263	NA	26.4679	0	1	4	1	3	NA	NA	NA	NA	NA	NA	NA	NA	NA	NA	NA	NA	NA
Pseudomonas sp. Root9	2644619949	sarcosine oxidase subunit gamma	6	39.5	50.266	COG4583===Sarcosine oxidase gamma subunit	pfam04268===SoxG	TIGR01375===sarcosine oxidase, gamma subunit family, heterotetrameric form	EC:1.5.3.1===Sarcosine oxidase.	KO:K00305===soxG===sarcosine oxidase, subunit gamma [EC:1.5.3.1]	0	NA	NA	NA	NA	28.717	28.7737	28.8233	28.5625	31.0159	30.3735	30.8238	30.213	29.0165	NA	NA	NA	29.5667	28.9769	28.6594	29.8651	0	4	4	1	4	NA	NA	NA	NA	NA	NA	NA	NA	NA	NA	NA	NA	0.001164
Pseudomonas sp. Root9	2644619950	sarcosine oxidase subunit alpha	31	37.2	174.52	COG0404===Glycine cleavage system T protein (aminomethyltransferase)	pfam08669===GCV_T_C<<>>pfam07992===Pyr_redox_2<<>>pfam13510===Fer2_4<<>>pfam01571===GCV_T	TIGR01372===sarcosine oxidase, alpha subunit family, heterotetrameric form	EC:1.5.3.1===Sarcosine oxidase.	KO:K00302===soxA===sarcosine oxidase, subunit alpha [EC:1.5.3.1]	0	27.9625	NA	26.6342	NA	30.2749	29.713	30.2113	30.321	32.62	32.2647	32.1161	32.3777	27.9722	27.8413	NA	27.8906	30.6062	30.4649	30.234	30.6683	2	4	4	3	4	0.133692	0.332605	-2.8317	0.076792	0.124102	-5.04628	0.530389	0.828373	-0.60303	0.124282	0.312164	-3.195	2.7e-05
Pseudomonas sp. Root9	2644619951	sarcosine oxidase subunit delta	1	13	2.6594	COG4311===Sarcosine oxidase delta subunit	pfam04267===SoxD	TIGR01374===sarcosine oxidase, delta subunit family, heterotetrameric form	EC:1.5.3.1===Sarcosine oxidase.	KO:K00304===soxD===sarcosine oxidase, subunit delta [EC:1.5.3.1]	0	NA	NA	NA	NA	NA	NA	NA	NA	NA	NA	NA	24.9995	NA	NA	NA	NA	NA	NA	NA	NA	0	0	1	0	0	NA	NA	NA	NA	NA	NA	NA	NA	NA	NA	NA	NA	NA
Pseudomonas sp. Root9	2644619952	sarcosine oxidase subunit beta	11	36.8	95.958	COG0665===Glycine/D-amino acid oxidase (deaminating)	pfam01266===DAO	TIGR01373===sarcosine oxidase, beta subunit family, heterotetrameric form	EC:1.5.3.1===Sarcosine oxidase.	KO:K00303===soxB===sarcosine oxidase, subunit beta [EC:1.5.3.1]	0	NA	NA	NA	NA	29.049	29.3448	29.2192	29.2016	31.2271	30.466	31.0391	30.4508	27.8873	27.849	NA	25.9536	29.5362	29.3204	29.2742	29.039	0	4	4	3	4	NA	NA	NA	NA	NA	NA	NA	NA	NA	NA	NA	NA	0.002473
Pseudomonas sp. Root9	2644619953	serine hydroxymethyltransferase	14	39.6	102.07	COG0112===Glycine/serine hydroxymethyltransferase	pfam00464===SHMT	0	EC:2.1.2.1===Glycine hydroxymethyltransferase.	KO:K00600===glyA, SHMT===glycine hydroxymethyltransferase [EC:2.1.2.1]	210===serine hydroxymethyltransferase (EC 2.1.2.1)	NA	NA	NA	NA	29.7579	29.8434	29.0879	29.1029	31.49	31.8679	30.9713	31.4085	NA	28.1251	27.7029	NA	29.8419	30.2434	29.3343	28.9159	0	4	4	2	4	NA	NA	NA	NA	NA	NA	NA	NA	NA	NA	NA	NA	0.000375
Pseudomonas sp. Root9	2644619955	L-threonine aldolase	16	54.9	323.31	COG2008===Threonine aldolase	pfam01212===Beta_elim_lyase	0	EC:4.1.2.5===L-threonine aldolase.	KO:K01620===ltaE===threonine aldolase [EC:4.1.2.5]	218===L-threonine aldolase (EC 4.1.2.5)	33.8617	33.7939	34.0492	33.7475	33.5703	33.6368	33.5432	33.5078	33.0538	33.0121	33.0297	33.0432	34.0488	33.976	34.074	33.8864	33.3219	33.4478	33.4808	33.2315	4	4	4	4	4	0.014204	0.08552	0.29856	0.000951	0.004505	0.82835	0.149798	0.51607	-0.13321	0.001463	0.024443	0.49262	9.8e-05
Pseudomonas sp. Root9	2644619958	Ferredoxin-NADP reductase	12	41.3	104.89	COG1018===Ferredoxin-NADP reductase	pfam00970===FAD_binding_6<<>>pfam00175===NAD_binding_1<<>>pfam00111===Fer2	0	0	0	0	26.5068	26.9783	26.8712	NA	30.479	30.0165	29.698	28.8202	31.4224	31.4426	31.2605	32.0426	27.8336	26.798	26.5166	27.3205	29.7922	29.9717	29.5174	29.7356	3	4	4	4	4	0.001547	0.020509	-2.96804	4e-06	0.000137	-4.75663	0.360865	0.734709	-0.33179	0.000123	0.005534	-2.96884	0.008218
Pseudomonas sp. Root9	2644619959	Rieske 2Fe-2S family protein	10	27.6	29.33	COG4638===Phenylpropionate dioxygenase or related ring-hydroxylating dioxygenase, large terminal subunit	pfam00355===Rieske<<>>pfam00848===Ring_hydroxyl_A	0	0	KO:K00479===K00479===Rieske 2Fe-2S family protein	0	27.0637	27.7512	27.6382	27.689	28.8469	28.5915	28.8255	29.6015	28.8539	29.1788	29.3156	28.7698	27.7882	NA	28.1008	27.5953	28.1368	28.8275	28.3083	29.2137	4	4	4	3	4	0.00248	0.027373	-1.43082	0.000409	0.002501	-1.49399	0.235724	0.627222	-0.29259	0.013242	0.087507	-1.08603	0.814458
Pseudomonas sp. Root9	2644619961	chitin-binding protein	8	30.3	24.221	COG3397===Predicted carbohydrate-binding protein, contains CBM5 and CBM33 domains	pfam03067===LPMO_10	0	0	KO:K03933===cpbD===chitin-binding protein	0	NA	NA	NA	NA	27.9261	28.1824	NA	28.0509	28.0176	28.7407	28.139	28.9704	NA	NA	NA	NA	NA	NA	NA	27.5771	0	3	4	0	1	NA	NA	NA	NA	NA	NA	NA	NA	NA	NA	NA	NA	0.170694
Pseudomonas sp. Root9	2644619963	electron transfer flavoprotein alpha subunit apoprotein	5	17	9.5701	COG2025===Electron transfer flavoprotein, alpha subunit	pfam01012===ETF<<>>pfam00766===ETF_alpha	0	0	KO:K03522===fixB, etfA===electron transfer flavoprotein alpha subunit	1638===electron transfer flavoprotein alpha subunit apoprotein	NA	NA	NA	NA	NA	NA	NA	NA	27.8696	NA	NA	NA	NA	NA	NA	NA	NA	NA	NA	NA	0	0	1	0	0	NA	NA	NA	NA	NA	NA	NA	NA	NA	NA	NA	NA	NA
Pseudomonas sp. Root9	2644619964	Fe-S oxidoreductase	6	13.1	9.6381	COG0247===Fe-S oxidoreductase	pfam11982===DUF3483<<>>pfam02754===CCG<<>>pfam13183===Fer4_8	0	0	0	0	NA	NA	NA	NA	NA	NA	NA	NA	27.3457	NA	27.2949	NA	NA	NA	NA	NA	NA	NA	NA	NA	0	0	2	0	0	NA	NA	NA	NA	NA	NA	NA	NA	NA	NA	NA	NA	NA
Pseudomonas sp. Root9	2644619965	2,4-dienoyl-CoA reductase	29	54.1	186.79	COG1902===2,4-dienoyl-CoA reductase or related NADH-dependent reductase, Old Yellow Enzyme (OYE) family	pfam07992===Pyr_redox_2<<>>pfam00724===Oxidored_FMN	0	0	0	0	25.8591	26.5527	NA	26.0839	30.5644	31.0202	30.7868	30.4972	33.2584	32.9048	33.3399	32.6206	28.4562	26.6213	27.0833	26.7545	31.5841	30.4617	30.3942	31.0387	3	4	4	4	4	0.000159	0.00495	-4.55191	7e-06	0.000181	-6.86572	0.081615	0.411472	-1.06362	4.1e-05	0.002538	-4.70445	5.6e-05
Pseudomonas sp. Root9	2644619966	hypothetical protein	6	39.8	83.26	0	0	0	0	0	0	NA	NA	NA	NA	28.5074	28.6913	28.6425	NA	30.8079	30.9028	30.3424	30.1939	NA	NA	NA	NA	28.677	27.9934	28.535	29.2176	0	3	4	0	4	NA	NA	NA	NA	NA	NA	NA	NA	NA	NA	NA	NA	0.000757
Pseudomonas sp. Root9	2644619967	membrane dipeptidase	14	46.8	93.214	COG2355===Zn-dependent dipeptidase, microsomal dipeptidase homolog	pfam01244===Peptidase_M19	0	EC:3.4.13.19===Membrane dipeptidase.	KO:K01273===DPEP===membrane dipeptidase [EC:3.4.13.19]	0	26.5005	26.6	26.9402	26.0474	30.8211	31.2561	30.4571	30.6375	33.6026	33.8374	33.5594	33.7857	28.8519	28.4136	25.6362	28.6335	31.2075	31.4531	30.6074	31.5722	4	4	4	4	4	3e-06	0.000504	-4.2709	6e-06	0.000159	-7.17423	0.168011	0.549317	-1.36176	4e-06	0.000875	-4.688	0.000108
Pseudomonas sp. Root9	2644619968	Uncharacterized conserved protein YecT, DUF1311 family	6	42.9	45.27	COG3755===Uncharacterized conserved protein YecT, DUF1311 family	pfam07007===DUF1311	0	0	0	0	27.1471	27.6828	28.8993	28.1877	NA	28.4255	28.3198	27.8392	29.5097	28.7574	29.8243	29.4945	29.132	28.5398	28.5661	28.7003	29.0944	26.7278	29.0384	28.6517	4	3	4	4	4	0.629014	0.793465	-0.21558	0.023115	0.048116	-1.41726	0.134011	0.497157	-0.75534	0.577518	0.741355	-0.39885	0.00889
Pseudomonas sp. Root9	2644619969	Protein of unknown function (DUF3010)	9	56.5	54.32	0	pfam11215===DUF3010	0	0	0	0	29.6488	29.8556	29.9149	29.6301	29.7909	30.6521	30.3852	30.4445	30.7209	30.3263	30.7912	30.1628	29.7753	29.6815	29.8719	30.1161	30.2595	29.8992	29.6496	29.5274	4	4	4	4	4	0.050268	0.192606	-0.55587	0.010147	0.026014	-0.73795	0.436273	0.781404	-0.09885	0.705757	0.823321	-0.07159	0.476678
Pseudomonas sp. Root9	2644619970	hypothetical protein	1	11.3	6.8105	0	0	0	0	0	0	NA	NA	NA	NA	NA	NA	NA	NA	NA	NA	NA	NA	NA	NA	NA	NA	NA	NA	NA	25.5828	0	0	0	0	1	NA	NA	NA	NA	NA	NA	NA	NA	NA	NA	NA	NA	NA
Pseudomonas sp. Root9	2644619971	transcriptional regulator, AraC family with amidase-like domain	1	4.8	1.9106	COG4977===Transcriptional regulator GlxA family, contains an amidase domain and an AraC-type DNA-binding HTH domain	pfam01965===DJ-1_PfpI<<>>pfam12833===HTH_18	0	0	KO:K17736===cdhR===AraC family transcriptional regulator, carnitine catabolism transcriptional activator	2257===transcriptional regulator, AraC family with amidase-like domain	NA	NA	NA	NA	NA	NA	NA	NA	NA	NA	NA	NA	NA	NA	NA	NA	NA	NA	24.8356	NA	0	0	0	0	1	NA	NA	NA	NA	NA	NA	NA	NA	NA	NA	NA	NA	NA
Pseudomonas sp. Root9	2644619972	glycine betaine/proline transport system substrate-binding protein	2	8.3	5.5824	COG2113===ABC-type proline/glycine betaine transport system, periplasmic component	pfam04069===OpuAC	TIGR03414===choline ABC transporter, periplasmic binding protein	0	KO:K02002===proX===glycine betaine/proline transport system substrate-binding protein	0	NA	NA	NA	NA	NA	NA	NA	NA	NA	NA	NA	26.944	NA	NA	NA	NA	NA	NA	NA	NA	0	0	1	0	0	NA	NA	NA	NA	NA	NA	NA	NA	NA	NA	NA	NA	NA
Pseudomonas sp. Root9	2644619974	carnitine 3-dehydrogenase	2	9.3	19.166	COG1250===3-hydroxyacyl-CoA dehydrogenase	pfam00725===3HCDH<<>>pfam02737===3HCDH_N	0	EC:1.1.1.108===Carnitine 3-dehydrogenase.	KO:K17735===lcdH, cdhA===carnitine 3-dehydrogenase [EC:1.1.1.108]	0	NA	NA	NA	NA	NA	NA	NA	NA	29.9213	29.3416	NA	NA	NA	NA	NA	NA	NA	NA	NA	NA	0	0	2	0	0	NA	NA	NA	NA	NA	NA	NA	NA	NA	NA	NA	NA	NA
Pseudomonas sp. Root9	2644619975	acyl-CoA thioester hydrolase	3	20.7	4.235	COG0824===Acyl-CoA thioesterase FadM	pfam13279===4HBT_2	0	EC:3.1.2.-===Hydrolases. Acting on ester bonds. Thiolester hydrolases.	KO:K07107===ybgC===acyl-CoA thioester hydrolase [EC:3.1.2.-]	0	NA	NA	NA	NA	26.4877	26.5158	NA	NA	28.0925	NA	NA	NA	NA	NA	NA	NA	NA	NA	NA	NA	0	2	1	0	0	NA	NA	NA	NA	NA	NA	NA	NA	NA	NA	NA	NA	NA
Pseudomonas sp. Root9	2644619976	hypothetical protein	3	46	25.146	0	0	0	0	0	0	27.3377	25.7612	26.8225	NA	28.1974	27.9054	28.253	28.9181	28.9149	29.5878	29.699	29.3763	27.6339	27.0473	27.2837	27.0709	28.7982	28.0683	28.2852	28.4228	3	4	4	4	4	0.049747	0.191376	-1.67798	0.017203	0.038374	-2.75402	0.312804	0.692288	-0.61845	0.051516	0.19064	-1.75313	0.00859
Pseudomonas sp. Root9	2644619977	Transcriptional regulator GlxA family, contains an amidase domain and an AraC-type DNA-binding HTH domain	8	34.9	70.769	COG4977===Transcriptional regulator GlxA family, contains an amidase domain and an AraC-type DNA-binding HTH domain	pfam01965===DJ-1_PfpI<<>>pfam12833===HTH_18	0	0	0	2257===transcriptional regulator, AraC family with amidase-like domain	30.2192	30.7608	30.6616	30.3054	31.0898	30.6024	31.5629	30.9056	30.7218	30.3503	30.9141	28.9926	30.6532	30.64	30.3606	30.7206	29.5147	30.9927	30.7911	30.1804	4	4	4	4	4	0.068015	0.230416	-0.55342	0.624893	0.690007	0.24207	0.520382	0.827411	-0.10685	0.760789	0.856519	0.11703	0.167337
Pseudomonas sp. Root9	2644619979	glycine betaine/proline transport system substrate-binding protein	22	70.2	323.31	COG2113===ABC-type proline/glycine betaine transport system, periplasmic component	pfam04069===OpuAC	TIGR03414===choline ABC transporter, periplasmic binding protein	0	KO:K02002===proX===glycine betaine/proline transport system substrate-binding protein	0	30.905	30.824	30.9195	31.2565	33.5925	33.5559	31.8539	33.0363	35.9039	36.1446	36.0654	35.7654	32.6239	32.1088	31.0475	32.3179	34.2606	33.6812	33.6523	34.5552	4	4	4	4	4	0.012829	0.080106	-2.03336	0	1.2e-05	-4.99353	0.050239	0.339671	-1.04822	0.000201	0.007184	-3.06107	0.004262
Pseudomonas sp. Root9	2644619980	glycine betaine/proline transport system permease protein	2	6.4	5.5902	COG4176===ABC-type proline/glycine betaine transport system, permease component	pfam00528===BPD_transp_1	TIGR03416===choline ABC transporter, permease protein	0	KO:K02001===proW===glycine betaine/proline transport system permease protein	0	NA	NA	NA	NA	29.464	28.8149	NA	30.1268	NA	31.6658	28.5216	31.6113	NA	NA	NA	NA	NA	29.7541	NA	NA	0	3	3	0	1	NA	NA	NA	NA	NA	NA	NA	NA	NA	NA	NA	NA	0.394395
Pseudomonas sp. Root9	2644619981	glycine betaine/proline transport system ATP-binding protein	25	79.8	323.31	COG4175===ABC-type proline/glycine betaine transport system, ATPase component	pfam00005===ABC_tran	TIGR03415===choline ABC transporter, ATP-binding protein<<>>TIGR01186===glycine betaine/L-proline transport ATP binding subunit	EC:3.6.3.32===Quaternary-amine-transporting ATPase.	KO:K02000===proV===glycine betaine/proline transport system ATP-binding protein [EC:3.6.3.32]	0	31.0668	31.1399	31.2363	31.2439	34.2741	34.1571	33.9699	34.2093	36.3123	36.2081	36.4149	36.25	32.8974	32.2201	31.2628	32.0795	34.819	34.634	34.2891	34.6776	4	4	4	4	4	0	0.00016	-2.98087	0	1e-06	-5.12461	0.066052	0.380625	-0.94323	1.3e-05	0.001587	-3.4332	1e-06
Pseudomonas sp. Root9	2644619982	choline/glycine/proline betaine transport protein	3	5.9	5.4953	COG1292===Choline-glycine betaine transporter	pfam02028===BCCT	TIGR00842===choline/carnitine/betaine transport	0	KO:K02168===betT, betS===choline/glycine/proline betaine transport protein	0	26.6026	NA	NA	NA	NA	NA	27.2072	NA	NA	NA	NA	NA	NA	NA	NA	NA	NA	NA	NA	NA	1	1	0	0	0	NA	NA	NA	NA	NA	NA	NA	NA	NA	NA	NA	NA	NA
Pseudomonas sp. Root9	2644619983	transcriptional regulator, TetR family	9	56.9	47.746	COG1309===DNA-binding transcriptional regulator, AcrR family	pfam00440===TetR_N<<>>pfam13977===TetR_C_6	TIGR03384===transcriptional repressor BetI	0	KO:K02167===betI===TetR/AcrR family transcriptional regulator, transcriptional repressor of bet genes	2313===transcriptional regulator, TetR family	29.6711	29.6634	29.4609	29.6094	28.7341	28.854	29.6154	29.417	29.6075	28.9864	29.9638	29.1499	29.3973	29.3459	29.5076	30.057	29.4596	29.2429	29.5765	29.1769	4	4	4	4	4	0.126107	0.325314	0.4461	0.494395	0.571216	0.17436	0.89464	0.971391	0.02427	0.079048	0.239809	0.23727	0.411926
Pseudomonas sp. Root9	2644619984	betaine aldehyde dehydrogenase	33	76.7	323.31	COG1012===Acyl-CoA reductase or other NAD-dependent aldehyde dehydrogenase	pfam00171===Aldedh	TIGR01804===betaine-aldehyde dehydrogenase	EC:1.2.1.8===Betaine-aldehyde dehydrogenase.	KO:K00130===betB, gbsA===betaine-aldehyde dehydrogenase [EC:1.2.1.8]	5416===betaine aldehyde dehydrogenase (EC 1.2.1.8)	33.9543	33.9629	34.1365	34.181	34.407	34.1765	34.2741	34.7706	35.2894	35.3806	35.5343	35.3207	34.0129	33.967	33.8614	34.1309	34.4587	34.1967	34.3875	34.641	4	4	4	4	4	0.068499	0.230963	-0.34837	3e-06	0.000121	-1.32259	0.448061	0.783107	0.06564	0.020309	0.108529	-0.36232	0.002262
Pseudomonas sp. Root9	2644619985	choline dehydrogenase	22	49.5	323.31	COG2303===Choline dehydrogenase or related flavoprotein	pfam05199===GMC_oxred_C<<>>pfam00732===GMC_oxred_N	TIGR01810===choline dehydrogenase	EC:1.1.99.1===Choline dehydrogenase.	KO:K00108===betA, CHDH===choline dehydrogenase [EC:1.1.99.1]	5413===choline dehydrogenase (EC 1.1.99.1)	32.1352	32.2068	32.4536	32.4338	32.8894	32.7349	32.4673	33.1071	33.9417	33.7376	33.9235	33.8902	32.3631	32.3737	32.6411	32.3042	32.5587	32.7698	32.7369	33.047	4	4	4	4	4	0.026343	0.130469	-0.49233	1.8e-05	0.000333	-1.56592	0.342647	0.714755	-0.1132	0.011648	0.082896	-0.47077	0.002233
Pseudomonas sp. Root9	2644619986	Predicted Zn-dependent protease or its inactivated homolog	22	66.7	196.97	COG0312===Predicted Zn-dependent protease or its inactivated homolog	pfam01523===PmbA_TldD	0	0	0	0	31.597	31.5206	31.5146	31.9974	31.6619	31.6818	31.5882	32.1874	31.7978	31.5918	31.7236	31.4914	31.7343	31.6792	32.0476	31.9328	31.5259	31.5743	31.4686	31.7551	4	4	4	4	4	0.520314	0.718677	-0.12245	0.964664	0.973549	0.00623	0.234746	0.627005	-0.19109	0.585629	0.746776	0.07642	0.444609
Pseudomonas sp. Root9	2644619987	Predicted Zn-dependent protease or its inactivated homolog	16	47.5	142.39	COG0312===Predicted Zn-dependent protease or its inactivated homolog	pfam01523===PmbA_TldD	0	0	0	0	30.7675	30.8126	30.3235	30.9266	30.5851	30.651	30.9909	31.2643	31.188	30.6974	31.2119	30.8471	30.8945	30.7512	31.0807	31.2831	31.0124	30.2086	30.422	30.8303	4	4	4	4	4	0.453821	0.676015	-0.16531	0.18007	0.248242	-0.27859	0.144944	0.510266	-0.29484	0.708957	0.825451	0.08919	0.597595
Pseudomonas sp. Root9	2644619989	drug resistance transporter, EmrB/QacA subfamily	3	12.6	5.5594	0	pfam07690===MFS_1	TIGR00711===drug resistance transporter, EmrB/QacA subfamily	0	0	0	NA	NA	NA	27.3664	NA	NA	NA	NA	27.9224	NA	28.024	NA	NA	NA	NA	NA	NA	NA	NA	NA	1	0	2	0	0	NA	NA	NA	NA	NA	NA	NA	NA	NA	NA	NA	NA	NA
Pseudomonas sp. Root9	2644619990	ATP-dependent RNA helicase DbpA	21	60.5	323.31	COG0513===Superfamily II DNA and RNA helicase	pfam00270===DEAD<<>>pfam03880===DbpA<<>>pfam00271===Helicase_C	0	EC:3.6.4.13===RNA helicase.	KO:K05591===dbpA===ATP-independent RNA helicase DbpA [EC:3.6.4.13]	6074===ATP-dependent RNA helicase DbpA (EC 5.99.1.-)	32.2075	32.2056	32.2052	32.8602	32.0763	32.0278	32.6696	32.0125	31.5029	30.9505	31.9772	31.4086	32.2898	32.0063	32.1322	32.3827	31.92	31.8014	31.8175	31.3534	4	4	4	4	4	0.47573	0.690701	0.17309	0.015636	0.035722	0.90981	0.409795	0.771268	0.16685	0.022049	0.115187	0.64655	0.033846
Pseudomonas sp. Root9	2644619991	hypothetical protein	12	35.2	77.533	COG2081===Predicted flavoprotein YhiN	pfam03486===HI0933_like	TIGR00275===flavoprotein, HI0933 family	0	KO:K07007===K07007===uncharacterized protein	0	30.1746	29.8897	30.3433	30.2065	30.0128	30.5747	30.591	30.5641	29.4501	29.1898	29.711	29.4232	30.4064	30.2336	30.5768	30.1164	29.5921	29.726	30.1682	29.8668	4	4	4	4	4	0.155374	0.36213	-0.28212	0.002627	0.009427	0.71002	0.24232	0.635981	-0.17977	0.092697	0.261706	0.31526	0.001736
Pseudomonas sp. Root9	2644619992	TIGR01666 family membrane protein	9	19.3	28.612	COG1289===Uncharacterized membrane protein YccC	pfam12805===FUSC-like<<>>pfam13515===FUSC_2	TIGR01667===integral membrane protein, YccS/YhfK family<<>>TIGR01666===TIGR01666 family membrane protein	0	0	0	27.5896	27.4638	27.4661	NA	28.9471	28.1417	28.64	29.051	28.3021	28.6013	28.2339	28.4648	27.8327	27.862	28.5385	27.8209	27.9835	28.1574	27.9641	28.2169	3	4	4	4	4	0.008579	0.062832	-1.18841	0.000448	0.002649	-0.89399	0.059323	0.363044	-0.50699	0.000734	0.015045	-0.57396	0.252706
Pseudomonas sp. Root9	2644619994	ElaA protein	10	70.7	92.968	COG2153===Predicted N-acyltransferase, GNAT family	pfam13673===Acetyltransf_10	0	0	KO:K02348===elaA===ElaA protein	0	31.9136	31.6582	32.0279	31.7317	31.5373	31.8327	31.8578	31.6959	32.1551	32.1522	32.0876	32.0523	31.5943	31.9112	32.0337	31.6419	31.701	31.9052	31.7555	31.924	4	4	4	4	4	0.398599	0.624936	0.10189	0.040273	0.073703	-0.27896	0.790941	0.941104	0.03757	0.914087	0.954016	0.01141	0.009917
Pseudomonas sp. Root9	2644619996	hypothetical protein	4	29.5	14.094	COG1451===Predicted metal-dependent hydrolase	pfam01863===DUF45	0	0	KO:K07043===K07043===uncharacterized protein	0	27.9006	28.1622	NA	28.3225	NA	28.0172	28.6693	28.0124	27.7342	NA	28.1067	27.6384	27.9272	28.0567	28.3979	28.1931	28.1865	28.0383	28.0314	NA	3	3	3	4	3	0.703104	0.840534	-0.10456	0.185868	0.254872	0.30201	0.927623	0.979881	-0.0153	0.769821	0.863826	0.04306	0.205092
Pseudomonas sp. Root9	2644619998	Alginate lyase	2	11.3	4.9781	0	pfam08787===Alginate_lyase2	0	0	0	0	NA	NA	NA	NA	NA	NA	NA	NA	NA	NA	NA	NA	NA	NA	NA	NA	NA	NA	25.714	NA	0	0	0	0	1	NA	NA	NA	NA	NA	NA	NA	NA	NA	NA	NA	NA	NA
Pseudomonas sp. Root9	2644620001	serine/threonine-protein kinase HipA	11	32.4	29.634	COG3550===Serine/threonine protein kinase HipA, toxin component of the HipAB toxin-antitoxin module	pfam07804===HipA_C<<>>pfam13657===Couple_hipA<<>>pfam07805===HipA_N	TIGR03071===HipA N-terminal domain	EC:2.7.11.1===Non-specific serine/threonine protein kinase.	KO:K07154===hipA===serine/threonine-protein kinase HipA [EC:2.7.11.1]	0	28.8024	29.0536	28.9584	28.9018	28.872	28.8461	28.7857	28.935	28.7763	29.1196	28.8135	29.2522	29.0503	28.9372	28.6391	29.3341	28.7769	28.6874	28.8357	28.9403	4	4	4	4	4	0.308487	0.54439	0.06935	0.654756	0.715634	-0.06138	0.711012	0.90819	-0.06115	0.162212	0.365229	0.11898	0.347947
Pseudomonas sp. Root9	2644620002	DNA-binding transcriptional regulator, XRE-family HTH domain	2	30.1	4.6178	COG1476===DNA-binding transcriptional regulator, XRE-family HTH domain	pfam13560===HTH_31	0	0	0	0	NA	NA	NA	NA	NA	NA	NA	NA	NA	NA	NA	NA	NA	NA	NA	NA	NA	26.3524	NA	NA	0	0	0	0	1	NA	NA	NA	NA	NA	NA	NA	NA	NA	NA	NA	NA	NA
Pseudomonas sp. Root9	2644620003	fructose-bisphosphate aldolase	25	72.9	323.31	COG0191===Fructose/tagatose bisphosphate aldolase	pfam01116===F_bP_aldolase	TIGR00167===ketose-bisphosphate aldolase<<>>TIGR01521===fructose-bisphosphate aldolase, class II, Calvin cycle subtype	EC:4.1.2.13===Fructose-bisphosphate aldolase.	KO:K01624===FBA, fbaA===fructose-bisphosphate aldolase, class II [EC:4.1.2.13]	1473===fructose-bisphosphate aldolase (EC 4.1.2.13)	36.1099	35.9575	36.1871	36.1627	35.9093	36.115	36.0949	36.1518	36.2203	35.7014	36.3002	36.005	36.0177	36.1269	35.9999	36.0452	35.9965	35.9922	36.1369	36.0037	4	4	4	4	4	0.642029	0.801418	0.03655	0.757236	0.805879	0.04758	0.379952	0.750047	0.05688	0.297112	0.51713	0.07197	0.942814
Pseudomonas sp. Root9	2644620005	Membrane-bound inhibitor of C-type lysozyme	3	31.8	13.098	COG3895===Membrane-bound inhibitor of C-type lysozyme	pfam09864===MliC	0	0	0	0	29.739	NA	29.3499	29.4773	29.9683	30.3698	29.5864	29.5531	30.227	29.3011	29.4687	29.7108	28.1064	29.5585	29.5911	29.659	NA	29.9845	29.5848	30.1136	3	4	4	4	3	0.184795	0.398914	-0.34738	0.536836	0.609806	-0.15485	0.500736	0.816247	0.29331	0.137645	0.332163	-0.37226	0.514825
Pseudomonas sp. Root9	2644620006	hypothetical protein	1	22.7	54.075	0	0	0	0	0	0	NA	NA	NA	NA	NA	NA	NA	NA	NA	NA	NA	NA	NA	NA	NA	NA	NA	NA	NA	26.7859	0	0	0	0	1	NA	NA	NA	NA	NA	NA	NA	NA	NA	NA	NA	NA	NA
Pseudomonas sp. Root9	2644620007	phosphoglycerate kinase	25	74.7	323.31	COG0126===3-phosphoglycerate kinase	pfam00162===PGK	0	EC:2.7.2.3===Phosphoglycerate kinase.	KO:K00927===PGK, pgk===phosphoglycerate kinase [EC:2.7.2.3]	1477===phosphoglycerate kinase (EC 2.7.2.3)	35.7529	35.4832	35.8007	35.7769	35.314	35.6907	35.804	35.8281	35.5783	35.2887	35.7917	35.1877	35.5945	35.6128	35.6848	35.7005	35.8417	35.607	35.8404	35.9021	4	4	4	4	4	0.76469	0.880868	0.04427	0.187518	0.256885	0.24184	0.522799	0.827411	0.05528	0.376366	0.581778	-0.09436	0.319999
Pseudomonas sp. Root9	2644620008	erythrose 4-phosphate dehydrogenase	7	26.8	68.205	COG0057===Glyceraldehyde-3-phosphate dehydrogenase/erythrose-4-phosphate dehydrogenase	pfam00044===Gp_dh_N<<>>pfam02800===Gp_dh_C	TIGR01532===erythrose-4-phosphate dehydrogenase<<>>TIGR01534===glyceraldehyde-3-phosphate dehydrogenase, type I	EC:1.2.1.72===Erythrose-4-phosphate dehydrogenase.	KO:K03472===epd===D-erythrose 4-phosphate dehydrogenase [EC:1.2.1.72]	5447===erythrose 4-phosphate dehydrogenase (EC 1.2.1.72)	30.2761	30.3058	30.0642	30.4862	30.3235	30.0519	30.473	30.205	30.7768	30.6219	30.8336	30.4195	30.1725	30.0085	30.4843	30.5796	30.3472	30.0849	29.8041	30.1735	4	4	4	4	4	0.878942	0.943111	0.01975	0.024244	0.049819	-0.37987	0.866169	0.965116	-0.02813	0.255256	0.475787	0.18067	0.021002
Pseudomonas sp. Root9	2644620010	transketolase	37	73.2	323.31	COG0021===Transketolase	pfam00456===Transketolase_N<<>>pfam02779===Transket_pyr<<>>pfam02780===Transketolase_C	TIGR00232===transketolase, bacterial and yeast	EC:2.2.1.1===Transketolase.	KO:K00615===E2.2.1.1, tktA, tktB===transketolase [EC:2.2.1.1]	1496===transketolase (EC 2.2.1.1)	36.6859	36.6006	36.5615	36.405	36.8136	36.84	36.8335	36.8123	36.2259	36.5437	36.3094	36.505	36.4719	36.495	36.7901	36.4774	36.5399	36.5858	36.4808	36.5528	4	4	4	4	4	0.020308	0.107387	-0.2616	0.136805	0.198651	0.16728	0.963349	0.989903	0.00467	0.728921	0.838953	0.02341	0.010834
Pseudomonas sp. Root9	2644620011	transcriptional regulator, ArsR family	8	37.5	23.868	COG2226===Ubiquinone/menaquinone biosynthesis C-methylase UbiE	pfam12840===HTH_20<<>>pfam13489===Methyltransf_23	0	0	KO:K03892===arsR===ArsR family transcriptional regulator	1880===transcriptional regulator, ArsR family	28.8771	28.4213	28.4122	28.7058	27.8481	27.9838	28.9671	28.6871	28.2454	27.7053	28.7536	27.6838	28.1129	28.7653	29.1096	28.5229	28.3919	27.9192	28.5271	28.0187	4	4	4	4	4	0.472168	0.6889	0.23258	0.140401	0.202729	0.50709	0.925358	0.979114	-0.02358	0.082126	0.244267	0.38989	0.48792
Pseudomonas sp. Root9	2644620012	methionine adenosyltransferase	17	69.5	323.31	COG0192===S-adenosylmethionine synthetase	pfam02772===S-AdoMet_synt_M<<>>pfam02773===S-AdoMet_synt_C<<>>pfam00438===S-AdoMet_synt_N	TIGR01034===S-adenosylmethionine synthetase	EC:2.5.1.6===Methionine adenosyltransferase.	KO:K00789===metK===S-adenosylmethionine synthetase [EC:2.5.1.6]	1673===methionine adenosyltransferase (EC 2.5.1.6)	35.4252	35.2452	35.3606	35.2836	35.1669	35.3689	35.3012	35.491	35.2624	35.189	35.3305	35.2655	35.4838	35.5835	35.4917	35.4596	35.2304	35.0286	35.2969	35.3577	4	4	4	4	4	0.967661	0.985542	-0.00335	0.230435	0.304062	0.06677	0.013716	0.209685	-0.17603	0.279063	0.500167	0.10023	0.393513
Pseudomonas sp. Root9	2644620013	Protein of unknown function (DUF1090)	3	21.6	3.974	0	pfam06476===DUF1090	0	0	0	0	NA	33.7608	30.7984	31.6388	30.4207	31.6013	NA	NA	NA	30.2047	NA	NA	31.2121	31.4118	33.8775	31.528	NA	29.4628	30.3921	NA	3	2	1	4	2	0.393472	0.619953	1.05497	NA	NA	NA	0.959425	0.989903	0.05867	0.126573	0.315994	2.13854	NA
Pseudomonas sp. Root9	2644620015	Protein of unknown function (DUF1090)	6	39.7	176.9	0	pfam06476===DUF1090	0	0	0	0	31.194	32.2804	31.8396	31.4359	30.9306	31.214	30.461	30.8816	31.1591	31.5969	31.0662	31.4229	32.2649	31.952	31.3559	31.1498	31.3311	30.942	31.6952	30.5514	4	4	4	4	4	0.033856	0.151176	0.81566	0.225307	0.298408	0.37622	0.985208	0.99723	0.0068	0.155189	0.357491	0.55757	0.069973
Pseudomonas sp. Root9	2644620016	Cytochrome c556	3	19.3	11.975	COG3909===Cytochrome c556	pfam01322===Cytochrom_C_2	0	0	0	0	NA	27.6808	NA	27.6577	27.9083	NA	27.6072	NA	NA	28.2776	28.0483	28.6138	27.8935	28.1454	28.4722	27.7796	27.341	28.0239	27.7659	NA	2	2	3	4	3	0.661709	0.81498	-0.08848	0.058627	0.099994	-0.64395	0.07811	0.407684	-0.40337	0.856054	0.921684	-0.04099	0.094029
Pseudomonas sp. Root9	2644620017	membrane-bound lytic murein transglycosylase A	23	76.3	323.31	COG2821===Membrane-bound lytic murein transglycosylase	pfam06725===3D<<>>pfam03562===MltA	0	0	KO:K08304===mltA===membrane-bound lytic murein transglycosylase A	0	32.9554	32.951	33.1425	33.1476	33.3047	33	33.0475	33.1105	32.1733	32.5532	32.3912	32.5716	32.9984	33.0049	33.3581	33.1632	32.622	32.9174	32.9282	33.0868	4	4	4	4	4	0.473712	0.689167	-0.06656	0.002247	0.008397	0.6268	0.453428	0.784897	-0.08201	0.212655	0.429619	0.16056	0.001265
Pseudomonas sp. Root9	2644620018	Uncharacterized conserved protein, MAPEG superfamily	1	8.6	5.7359	COG3686===Uncharacterized conserved protein, MAPEG superfamily	pfam01124===MAPEG	0	0	0	0	NA	NA	NA	NA	NA	NA	NA	NA	NA	NA	NA	NA	NA	NA	NA	NA	NA	NA	NA	29.767	0	0	0	0	1	NA	NA	NA	NA	NA	NA	NA	NA	NA	NA	NA	NA	NA
Pseudomonas sp. Root9	2644620020	sodium/proton antiporter, CPA1 family	1	1.9	2.1006	COG0025===NhaP-type Na+/H+ or K+/H+ antiporter	pfam00999===Na_H_Exchanger	0	0	KO:K03316===TC.CPA1===monovalent cation:H+ antiporter, CPA1 family	6552===sodium/proton antiporter, CPA1 family (TC 2.A.36)	NA	NA	NA	NA	NA	NA	NA	NA	NA	NA	NA	NA	NA	NA	NA	NA	NA	NA	NA	26.2005	0	0	0	0	1	NA	NA	NA	NA	NA	NA	NA	NA	NA	NA	NA	NA	NA
Pseudomonas sp. Root9	2644620022	hypothetical protein	1	10.9	3.2171	COG3565===Predicted dioxygenase of extradiol dioxygenase family	pfam00903===Glyoxalase	0	0	KO:K06991===K06991===uncharacterized protein	0	NA	NA	NA	NA	NA	NA	NA	NA	NA	NA	NA	NA	NA	NA	NA	NA	NA	NA	NA	26.7475	0	0	0	0	1	NA	NA	NA	NA	NA	NA	NA	NA	NA	NA	NA	NA	NA
Pseudomonas sp. Root9	2644620024	Formate/nitrite transporter FocA, FNT family	6	18.9	169.58	COG2116===Formate/nitrite transporter FocA, FNT family	pfam01226===Form_Nir_trans	0	0	0	0	27.9041	28.1497	27.5913	27.0426	27.9772	27.5993	NA	NA	27.943	28.7649	27.7834	29.0071	27.8499	27.8709	27.3522	27.62	28.2403	28.2362	28.3866	28.2345	4	2	4	4	4	0.723802	0.853383	-0.1163	0.119845	0.178413	-0.70267	0.996281	0.998555	-0.00132	0.084402	0.247721	-0.60247	0.174833
Pseudomonas sp. Root9	2644620026	Acyl-CoA hydrolase	7	68.7	98.248	COG1607===Acyl-CoA hydrolase	pfam03061===4HBT	0	0	0	0	32.4485	32.5016	32.4941	32.3438	32.1783	32.2962	32.3874	31.8758	32.507	32.1986	32.4408	32.2786	32.6199	32.3635	32.6193	32.5111	32.2	32.2942	32.3497	32.309	4	4	4	4	4	0.095436	0.277402	0.26257	0.313338	0.392608	0.09075	0.302208	0.688697	-0.08146	0.016992	0.100457	0.15878	0.249421
Pseudomonas sp. Root9	2644620027	adenosylhomocysteinase	34	77.4	323.31	COG0499===S-adenosylhomocysteine hydrolase	pfam00670===AdoHcyase_NAD<<>>pfam05221===AdoHcyase	TIGR00936===adenosylhomocysteinase	EC:3.3.1.1===Adenosylhomocysteinase.	KO:K01251===E3.3.1.1, ahcY===adenosylhomocysteinase [EC:3.3.1.1]	1674===adenosylhomocysteinase (EC 3.3.1.1)	36.4549	36.3372	36.4918	36.3479	36.5674	36.7634	36.669	36.68	36.3616	36.2283	36.5333	36.396	36.5218	36.5692	36.5787	36.5104	36.1361	36.3224	36.3076	36.1439	4	4	4	4	4	0.003319	0.032136	-0.26201	0.717948	0.770391	0.02813	0.029925	0.285131	-0.13707	0.032065	0.142396	0.18044	0.010954
Pseudomonas sp. Root9	2644620028	5,10-methylenetetrahydrofolate reductase (NAD(P))	13	58.4	195.73	COG0685===5,10-methylenetetrahydrofolate reductase	pfam02219===MTHFR	TIGR00676===5,10-methylenetetrahydrofolate reductase, prokaryotic form	EC:1.5.1.20===Methylenetetrahydrofolate reductase (NAD(P)H).	KO:K00297===metF, MTHFR===methylenetetrahydrofolate reductase (NADPH) [EC:1.5.1.20]	7041===5,10-methylenetetrahydrofolate reductase (NAD(P)) (EC 1.5.1.20)	33.7106	33.7231	34.0151	33.753	34.362	34.2741	34.1597	34.3123	33.6416	33.8599	33.6726	33.8704	34.2253	34.2642	34.4404	34.0059	33.5779	33.4927	33.6472	33.7755	4	4	4	4	4	0.002526	0.027629	-0.47658	0.690945	0.749406	0.03931	0.009977	0.196717	-0.4335	0.109079	0.289044	0.17712	0.000677
Pseudomonas sp. Root9	2644620029	hypothetical protein	8	33.9	144.07	0	0	0	0	0	0	30.4196	30.2902	30.4331	30.2845	30.2832	30.6444	30.9749	30.6148	29.978	29.2165	29.9385	29.6004	30.496	30.2486	30.9047	30.4734	30.5638	29.8411	30.3645	29.7135	4	4	4	4	4	0.147835	0.3522	-0.27247	0.02886	0.056738	0.6735	0.297663	0.686603	-0.17384	0.333421	0.546368	0.23613	0.006505
Pseudomonas sp. Root9	2644620030	amino acid ABC transporter substrate-binding protein, PAAT family	5	23.2	12.895	COG0834===ABC-type amino acid transport/signal transduction system, periplasmic component/domain	pfam00497===SBP_bac_3	0	0	KO:K02030===ABC.PA.S===polar amino acid transport system substrate-binding protein	5951===amino acid ABC transporter substrate-binding protein, PAAT family (TC 3.A.1.3.-)	NA	NA	NA	NA	NA	NA	NA	NA	NA	NA	NA	28.0617	NA	NA	NA	NA	NA	NA	NA	NA	0	0	1	0	0	NA	NA	NA	NA	NA	NA	NA	NA	NA	NA	NA	NA	NA
Pseudomonas sp. Root9	2644620031	ATP-dependent RNA helicase RhlE	31	52	323.31	COG0513===Superfamily II DNA and RNA helicase	pfam00270===DEAD<<>>pfam00271===Helicase_C	0	EC:3.6.4.13===RNA helicase.	KO:K11927===rhlE===ATP-dependent RNA helicase RhlE [EC:3.6.4.13]	0	34.7942	34.9919	35.1908	35.2367	34.5226	34.5898	35.1489	34.9659	33.8914	33.9514	34.2646	34.0516	34.7802	34.7048	35.1109	34.9955	34.7473	34.7075	34.9001	34.5913	4	4	4	4	4	0.228681	0.455455	0.24663	0.000294	0.002052	1.01369	0.303803	0.689329	0.15558	0.045267	0.17566	0.31685	0.007734
Pseudomonas sp. Root9	2644620033	Polyisoprenoid-binding protein YceI	14	69.3	323.31	COG2353===Polyisoprenoid-binding periplasmic protein YceI	pfam04264===YceI	0	0	0	0	34.8096	34.4315	34.3506	34.6137	34.5695	34.3482	33.3186	34.0277	34.489	34.8543	34.2652	34.4221	34.5728	34.3933	34.6725	34.3749	34.6023	34.8385	34.4971	34.7631	4	4	4	4	4	0.174287	0.384651	0.48534	0.795795	0.834995	0.04369	0.715717	0.910331	0.04796	0.373096	0.579904	-0.12392	0.211594
Pseudomonas sp. Root9	2644620035	adenosylmethionine-8-amino-7-oxononanoate aminotransferase apoenzyme	19	52.4	306.79	COG0161===Adenosylmethionine-8-amino-7-oxononanoate aminotransferase	pfam00202===Aminotran_3	TIGR00508===adenosylmethionine-8-amino-7-oxononanoate transaminase	EC:2.6.1.62===Adenosylmethionine--8-amino-7-oxononanoate transaminase.	KO:K00833===bioA===adenosylmethionine---8-amino-7-oxononanoate aminotransferase [EC:2.6.1.62]	99===adenosylmethionine-8-amino-7-oxononanoate aminotransferase apoenzyme (EC 2.6.1.62)	32.0279	31.9959	32.2186	32.4329	32.2569	32.3491	32.4026	32.2032	31.9742	32.156	32.235	31.9409	32.2026	32.2704	32.1228	32.1234	32.0253	32.1901	32.0138	32.0843	4	4	4	4	4	0.288744	0.521007	-0.13415	0.48522	0.561073	0.09231	0.92346	0.978648	-0.01098	0.45234	0.648026	0.09046	0.042164
Pseudomonas sp. Root9	2644620036	16S rRNA m(3)U-1498 methyltransferase	11	81.6	257.4	COG1385===16S rRNA U1498 N3-methylase RsmE	pfam04452===Methyltrans_RNA	TIGR00046===RNA methyltransferase, RsmE family	EC:2.1.1.193===16S rRNA (uracil(1498)-N(3))-methyltransferase.	KO:K09761===rsmE===16S rRNA (uracil1498-N3)-methyltransferase [EC:2.1.1.193]	6057===16S rRNA m(3)U-1498 methyltransferase (EC 2.1.1.193)	31.8652	32.0797	32.0833	31.3496	32.128	32.1879	32.332	32.023	31.3133	30.9459	31.3528	31.1825	32.0579	32.227	31.6847	32.0262	31.5678	31.7029	31.5741	31.2562	4	4	4	4	4	0.157643	0.364064	-0.32325	0.024466	0.050117	0.64586	0.487251	0.809105	-0.1545	0.170326	0.377617	0.31922	0.000236
Pseudomonas sp. Root9	2644620038	D-amino-acid dehydrogenase	7	19.9	12.708	COG0665===Glycine/D-amino acid oxidase (deaminating)	pfam01266===DAO	0	EC:1.4.99.-===Oxidoreductases. Acting on the CH-NH(2) group of donors. With other acceptors.	KO:K00285===dadA===D-amino-acid dehydrogenase [EC:1.4.99.-]	0	NA	NA	NA	NA	27.8898	27.9988	NA	NA	NA	NA	NA	NA	27.3811	NA	NA	NA	NA	NA	NA	NA	0	2	0	1	0	NA	NA	NA	NA	NA	NA	NA	NA	NA	NA	NA	NA	NA
Pseudomonas sp. Root9	2644620039	DNA-binding transcriptional regulator, LysR family	4	16.6	2.3115	COG0583===DNA-binding transcriptional regulator, LysR family	pfam03466===LysR_substrate<<>>pfam00126===HTH_1	0	0	0	2291===transcriptional regulator, LysR family	NA	NA	27.5492	NA	NA	NA	NA	NA	NA	NA	NA	NA	NA	NA	NA	NA	NA	NA	NA	NA	1	0	0	0	0	NA	NA	NA	NA	NA	NA	NA	NA	NA	NA	NA	NA	NA
Pseudomonas sp. Root9	2644620041	transcriptional regulator, LysR family	6	21.4	4.2473	COG0583===DNA-binding transcriptional regulator, LysR family	pfam03466===LysR_substrate<<>>pfam00126===HTH_1	0	0	KO:K13928===mdcR===LysR family transcriptional regulator, malonate utilization transcriptional regulator	2291===transcriptional regulator, LysR family	28.0459	NA	27.9211	27.814	27.3311	27.8741	27.6471	27.2339	28.9804	26.9812	27.5936	27.3827	27.2224	27.9281	27.3505	NA	27.2147	27.7273	28.051	27.3724	3	4	4	3	4	0.064368	0.2247	0.40543	0.689699	0.748627	0.19252	0.180541	0.568879	0.42665	0.171555	0.378834	0.33563	0.668519
Pseudomonas sp. Root9	2644620046	malonate decarboxylase gamma subunit	1	4.7	1.6239	0	pfam06833===MdcE	TIGR03134===biotin-independent malonate decarboxylase, gamma subunit	EC:4.1.1.87===Malonyl-S-ACP decarboxylase.	KO:K13933===mdcE===malonate decarboxylase gamma subunit [EC:4.1.1.87]	0	NA	NA	NA	NA	NA	NA	NA	NA	NA	NA	25.1517	NA	NA	NA	NA	NA	NA	NA	NA	NA	0	0	1	0	0	NA	NA	NA	NA	NA	NA	NA	NA	NA	NA	NA	NA	NA
Pseudomonas sp. Root9	2644620055	addiction module antidote protein, HigA family	2	41.1	28.862	COG3093===Plasmid maintenance system antidote protein VapI, contains XRE-type HTH domain	0	TIGR02607===addiction module antidote protein, HigA family	0	0	0	29.1198	29.133	29.321	27.9629	27.8749	29.1354	29.7391	27.6338	NA	28.2646	NA	28.6919	28.3887	29.022	NA	29.3049	28.6244	28.556	28.8803	28.1385	4	4	2	3	4	0.646608	0.8034	0.28838	0.343565	0.425159	0.40598	0.96136	0.989903	-0.02099	0.384623	0.588954	0.33441	0.840815
Pseudomonas sp. Root9	2644620058	chemosensory pili system protein ChpC	6	45.7	27.612	0	pfam01584===CheW	0	0	KO:K06598===chpC===chemosensory pili system protein ChpC	0	28.3076	28.2422	28.4539	28.6416	28.2313	28.4556	28.0923	28.5794	29.0023	28.8961	29.489	29.0861	28.4211	28.4362	28.0342	28.8725	28.9589	28.4757	28.1747	28.8643	4	4	4	4	4	0.629644	0.793733	0.0717	0.005518	0.016369	-0.70703	0.884415	0.96752	-0.02967	0.358024	0.56649	-0.20706	0.00399
Pseudomonas sp. Root9	2644620059	chemosensory pili system protein ChpA (sensor histidine kinase/response regulator)	51	35.2	302.71	COG0643===Chemotaxis protein histidine kinase CheA	pfam01627===Hpt<<>>pfam00072===Response_reg<<>>pfam01584===CheW<<>>pfam02518===HATPase_c	0	0	KO:K06596===chpA===chemosensory pili system protein ChpA (sensor histidine kinase/response regulator)	0	31.2323	31.125	31.5576	31.3342	31.2201	31.3584	31.3553	31.1658	31.8615	32.0709	31.9609	32.1087	31.4968	31.4224	31.4285	31.2443	31.3392	31.5787	31.6448	31.7713	4	4	4	4	4	0.736187	0.861189	0.03736	0.001462	0.006246	-0.68824	0.459947	0.789194	-0.08574	0.080901	0.242872	-0.27125	7.3e-05
Pseudomonas sp. Root9	2644620060	twitching motility protein PilJ	12	25.9	148.31	COG0840===Methyl-accepting chemotaxis protein	pfam00015===MCPsignal<<>>pfam13675===PilJ	0	0	KO:K02660===pilJ===twitching motility protein PilJ	0	30.7242	29.7878	30.1041	30.1058	30.124	30.3263	30.7794	29.5447	31.0477	31.0105	31.4422	30.8525	30.3664	30.7223	30.057	30.9708	30.429	30.7486	31.0636	30.0329	4	4	4	4	4	0.968973	0.986178	-0.01311	0.01096	0.027429	-0.90777	0.260001	0.660407	-0.34867	0.237172	0.45711	-0.38808	0.031015
Pseudomonas sp. Root9	2644620061	twitching motility protein PilI	2	19	11.9	COG0835===Chemotaxis signal transduction protein	pfam01584===CheW	0	0	KO:K02659===pilI===twitching motility protein PilI	0	NA	27.8405	NA	28.3377	NA	NA	NA	NA	29.1054	NA	29.4553	28.3146	NA	NA	NA	27.8335	28.1738	27.7514	NA	28.5527	2	0	3	1	3	NA	NA	NA	0.129859	0.190616	-0.86933	NA	NA	NA	0.851738	0.918796	-0.0702	NA
Pseudomonas sp. Root9	2644620062	twitching motility two-component system response regulator PilH	6	55.4	124.07	0	pfam00072===Response_reg	0	0	KO:K02658===pilH===twitching motility two-component system response regulator PilH	0	31.0226	30.4569	30.9724	30.2472	31.198	30.6258	29.9517	30.5971	31.3476	32.0988	31.6858	31.6443	30.9648	31.2784	30.6466	30.5185	31.1199	31.3695	30.6435	30.8486	4	4	4	4	4	0.806991	0.901563	0.08163	0.006656	0.018933	-1.01937	0.51519	0.827411	-0.17729	0.24598	0.467233	-0.32061	0.014339
Pseudomonas sp. Root9	2644620063	twitching motility two-component system response regulator PilG	9	67.4	26.15	0	pfam00072===Response_reg	0	0	KO:K02657===pilG===twitching motility two-component system response regulator PilG	0	29.9366	29.7789	30.102	30.0221	29.6375	30.3029	30.0268	30.2162	30.7831	30.8463	30.7782	30.2635	29.9289	30.1689	29.9545	30.0866	30.1507	29.6256	30.1583	30.2286	4	4	4	4	4	0.624756	0.791229	-0.08593	0.007421	0.020492	-0.70783	0.435403	0.781404	-0.07482	0.628428	0.777149	-0.08091	0.021323
Pseudomonas sp. Root9	2644620064	glutathione synthase	22	73.8	323.31	COG0189===Glutathione synthase/RimK-type ligase, ATP-grasp superfamily	pfam02955===GSH-S_ATP<<>>pfam02951===GSH-S_N	TIGR01380===glutathione synthetase, prokaryotic	EC:6.3.2.3===Glutathione synthase.	KO:K01920===gshB, GSS===glutathione synthase [EC:6.3.2.3]	1729===glutathione synthase (EC 6.3.2.3)	33.813	34.1559	33.9453	34.2373	34.032	34.2369	34.0735	33.9868	34.1844	34.2713	34.5874	34.5076	34.1239	34.008	34.2082	34.3186	34.2963	34.2611	34.3322	34.3557	4	4	4	4	4	0.707103	0.844259	-0.04442	0.042257	0.076789	-0.34978	0.326192	0.700681	-0.12677	0.06379	0.210521	-0.27341	0.04095
Pseudomonas sp. Root9	2644620065	protein TonB	8	44.5	133.15	COG0810===Periplasmic protein TonB, links inner and outer membranes	pfam03544===TonB_C	TIGR01352===TonB family C-terminal domain	0	KO:K03832===tonB===periplasmic protein TonB	0	29.157	29.8701	29.7414	30.0287	29.853	29.9761	29.6428	30.0347	29.6652	29.8931	30.2536	29.3239	29.6403	29.5088	30.2289	29.3888	29.8637	29.7288	29.5826	29.4257	4	4	4	4	4	0.441567	0.665063	-0.17737	0.766708	0.813819	-0.08464	0.978138	0.993975	0.0076	0.827315	0.902529	0.04912	0.686133
Pseudomonas sp. Root9	2644620066	putative transcriptional regulator	2	12.2	19.146	COG1678===Putative transcriptional regulator, AlgH/UPF0301 family	pfam02622===DUF179	0	0	KO:K07735===algH===putative transcriptional regulator	0	29.0503	NA	28.7977	28.774	NA	NA	28.8188	NA	28.9508	NA	NA	NA	NA	29.798	NA	29.3107	NA	28.7496	28.9364	NA	3	1	1	2	2	NA	NA	NA	NA	NA	NA	0.186856	0.575109	-0.68037	0.827683	0.902529	0.03096	NA
Pseudomonas sp. Root9	2644620067	putative holliday junction resolvase	5	53.1	34.089	COG0816===RNase H-fold protein, predicted Holliday junction resolvase in Firmicutes and mycoplasms, involved in anti-termination at Rho-dependent terminators	pfam03652===RuvX	TIGR00250===putative transcription antitermination factor YqgF	EC:3.1.-===Hydrolases. Acting on ester bonds.	KO:K07447===ruvX===putative holliday junction resolvase [EC:3.1.-.-]	0	29.3837	29.4943	29.4888	29.4023	29.4167	29.6587	29.7272	30.2077	30.0752	30.0186	30.0788	29.8783	29.4559	29.2731	29.9294	29.6881	29.5695	29.4693	29.4722	30.3711	4	4	4	4	4	0.156911	0.363809	-0.31032	0.000148	0.00131	-0.57048	0.388372	0.753636	-0.14439	0.292497	0.512801	-0.27828	0.215684
Pseudomonas sp. Root9	2644620068	pyrimidine operon attenuation protein / uracil phosphoribosyltransferase	7	64.3	135.77	COG2065===Pyrimidine operon attenuation protein/uracil phosphoribosyltransferase	pfam00156===Pribosyltran	0	EC:2.4.2.9===Uracil phosphoribosyltransferase.	KO:K02825===pyrR===pyrimidine operon attenuation protein / uracil phosphoribosyltransferase [EC:2.4.2.9]	0	31.957	32.0644	32.2949	32.1389	31.8136	31.9001	31.7915	32.2353	31.1726	31.0763	31.4551	31.4306	31.9249	31.7751	32.4166	31.8456	31.5687	32.0883	32.0196	32.2429	4	4	4	4	4	0.208391	0.427828	0.17868	0.000563	0.003074	0.83015	0.485048	0.807109	0.12326	0.449218	0.645152	0.13395	0.003482
Pseudomonas sp. Root9	2644620069	aspartate carbamoyltransferase	19	77.2	288.07	COG0540===Aspartate carbamoyltransferase, catalytic chain	pfam00185===OTCace<<>>pfam02729===OTCace_N	TIGR00670===aspartate carbamoyltransferase	EC:2.1.3.2===Aspartate carbamoyltransferase.	KO:K00609===pyrB, PYR2===aspartate carbamoyltransferase catalytic subunit [EC:2.1.3.2]	1382===aspartate carbamoyltransferase (EC 2.1.3.2)	33.7805	33.7273	33.7387	33.6212	33.7727	33.8252	33.9836	33.6917	32.9516	33.0913	33.2044	33.0955	33.8704	33.9642	33.9855	33.9603	33.3353	33.7004	33.8026	33.7038	4	4	4	4	4	0.212766	0.433977	-0.10139	0.000128	0.001209	0.63123	0.00214	0.122045	-0.22816	0.497708	0.682577	0.08143	0.000116
Pseudomonas sp. Root9	2644620070	dihydroorotase	20	72.8	323.31	COG0044===Dihydroorotase or related cyclic amidohydrolase	pfam01979===Amidohydro_1	TIGR00857===dihydroorotase, multifunctional complex type	EC:3.5.2.3===Dihydroorotase.	KO:K01465===URA4, pyrC===dihydroorotase [EC:3.5.2.3]	1383===dihydroorotase (EC 3.5.2.3)	33.8588	34.0019	34.1141	34.1214	33.9567	33.9466	34.0497	34.2273	33.7523	33.5967	33.708	33.4756	34.2	34.1503	34.187	34.0732	34.0813	33.8517	33.9457	34.0792	4	4	4	4	4	0.822334	0.906813	-0.021	0.004192	0.01327	0.39091	0.126785	0.49262	-0.12858	0.691712	0.81622	0.03458	0.00376
Pseudomonas sp. Root9	2644620072	TM2 domain-containing membrane protein YozV	2	11.3	37.199	COG2314===Uncharacterized membrane protein YozV, TM2 domain	pfam05154===TM2	0	0	0	0	NA	30.2654	28.7603	28.7287	29.2597	28.7315	27.7977	NA	29.1219	NA	27.9214	NA	27.7756	27.7253	28.2803	28.1947	NA	NA	28.8553	NA	3	3	2	4	1	0.380592	0.609372	0.65516	0.438529	0.517863	0.72982	0.122247	0.491541	1.2575	NA	NA	NA	0.928495
Pseudomonas sp. Root9	2644620075	hypothetical protein	11	72.8	150.66	COG0325===Uncharacterized pyridoxal phosphate-containing protein, affects Ilv metabolism, UPF0001 family	pfam01168===Ala_racemase_N	TIGR00044===pyridoxal phosphate enzyme, YggS family	0	KO:K06997===yggS, PROSC===PLP dependent protein	0	31.5727	31.7754	31.9103	32.0167	32.1032	32.266	31.9655	32.2705	32.1615	32.0797	32.2635	32.031	31.9913	31.8301	31.6042	31.7665	31.9921	31.9484	31.8526	31.6455	4	4	4	4	4	0.035243	0.154446	-0.33251	0.037327	0.069434	-0.31516	0.873468	0.965116	0.02077	0.751439	0.851156	-0.04086	0.852776
Pseudomonas sp. Root9	2644620076	pyrroline-5-carboxylate reductase	13	61	263.22	COG0345===Pyrroline-5-carboxylate reductase	pfam03807===F420_oxidored<<>>pfam14748===P5CR_dimer	TIGR00112===pyrroline-5-carboxylate reductase	EC:1.5.1.2===Pyrroline-5-carboxylate reductase.	KO:K00286===proC===pyrroline-5-carboxylate reductase [EC:1.5.1.2]	425===pyrroline-5-carboxylate reductase (EC 1.5.1.2)	32.8293	32.6829	32.9797	32.7122	32.7978	33.4586	33.1409	32.679	32.8629	32.4973	32.7024	31.8619	32.6431	32.9807	32.6528	32.8842	32.8409	32.4477	32.9123	32.0933	4	4	4	4	4	0.314276	0.548844	-0.21805	0.244334	0.319574	0.31987	0.923732	0.978648	0.01081	0.326086	0.542102	0.22747	0.106863
Pseudomonas sp. Root9	2644620077	YggT family protein	4	24.6	71.378	COG0762===Uncharacterized conserved protein YggT, Ycf19 family	pfam02325===YGGT	0	0	KO:K02221===yggT===YggT family protein	0	29.7026	29.9724	30.4421	30.3143	29.9213	30.0576	30.3108	30.7487	28.6266	28.9869	29.8422	29.7536	28.9222	30.1603	30.4898	29.2391	29.7571	29.9056	29.8806	30.1842	4	4	4	4	4	0.56219	0.742808	-0.15175	0.066836	0.111184	0.80553	0.374028	0.749347	0.40503	0.400898	0.60224	0.176	0.040189
Pseudomonas sp. Root9	2644620078	homoserine O-acetyltransferase	19	65.2	289.69	COG2021===Homoserine acetyltransferase	pfam00561===Abhydrolase_1	TIGR01392===homoserine O-acetyltransferase	EC:2.3.1.31===Homoserine O-acetyltransferase.	KO:K00641===metX===homoserine O-acetyltransferase [EC:2.3.1.31]	447===homoserine O-acetyltransferase (EC 2.3.1.31)	32.819	32.7546	32.8699	33.023	32.8323	32.9038	32.8678	32.8279	32.7987	32.2879	32.5084	32.469	32.7096	32.9019	32.8675	32.794	32.5602	32.5695	32.7828	32.621	4	4	4	4	4	0.892763	0.949599	0.00867	0.036507	0.068359	0.35061	0.525305	0.827411	0.04835	0.023478	0.120296	0.23323	0.04614
Pseudomonas sp. Root9	2644620079	methionine biosynthesis protein MetW	7	43.7	211.84	0	pfam07021===MetW	TIGR02081===methionine biosynthesis protein MetW	0	0	0	31.0854	31.0124	31.3245	31.2891	31.3474	31.8293	31.3651	31.3735	30.7015	30.8874	30.6338	31.0873	31.2315	31.4182	31.5381	31.1366	30.916	31.2598	31.0641	31.1915	4	4	4	4	4	0.081955	0.254202	-0.30098	0.035877	0.067409	0.35034	0.244126	0.638399	-0.15323	0.539072	0.71834	0.06998	0.00593
Pseudomonas sp. Root9	2644620080	protein of unknown function (DUF4426)	7	64.6	84.523	0	pfam14467===DUF4426	0	0	0	0	32.128	31.8308	32.0311	32.0905	31.5606	31.5917	31.0918	31.6777	31.6878	31.6121	31.4804	31.5677	31.9568	31.9565	31.8613	31.9005	31.6531	31.6334	31.8546	31.9199	4	4	4	4	4	0.018173	0.101527	0.53965	0.002491	0.009116	0.43309	0.227166	0.619876	0.1013	0.040387	0.165438	0.25485	0.489469
Pseudomonas sp. Root9	2644620081	XTP/dITP diphosphohydrolase	9	70.2	279.83	COG0127===Inosine/xanthosine triphosphate pyrophosphatase, all-alpha NTP-PPase family	pfam01725===Ham1p_like	TIGR00042===non-canonical purine NTP pyrophosphatase, RdgB/HAM1 family	EC:3.6.1.66===XTP/dITP diphosphatase.	KO:K02428===rdgB===XTP/dITP diphosphohydrolase [EC:3.6.1.66]	0	32.4118	32.6204	32.6075	32.9184	32.6963	32.5719	33.0384	33.1702	32.4714	32.5816	32.3849	32.2112	32.5556	32.4628	32.7338	32.7035	32.6113	32.6046	32.6856	32.4631	4	4	4	4	4	0.241725	0.468109	-0.22968	0.136187	0.197855	0.22724	0.842692	0.956618	0.02558	0.693306	0.816376	0.04838	0.039035
Pseudomonas sp. Root9	2644620082	oxygen-independent coproporphyrinogen-3 oxidase	8	32.8	163.26	COG0635===Coproporphyrinogen III oxidase or related Fe-S oxidoreductase	pfam06969===HemN_C<<>>pfam04055===Radical_SAM	TIGR00539===putative oxygen-independent coproporphyrinogen III oxidase	EC:1.3.99.22===Coproporphyrinogen dehydrogenase.	KO:K02495===hemN, hemZ===oxygen-independent coproporphyrinogen III oxidase [EC:1.3.99.22]	0	29.889	29.5793	29.9215	29.9087	29.8114	30.0465	30.3612	30.3455	29.5616	29.287	29.4251	29.823	29.9677	29.6974	29.7466	29.7147	29.7328	29.7186	29.9584	29.6213	4	4	4	4	4	0.096471	0.279642	-0.31652	0.081328	0.130023	0.30046	0.692783	0.902964	0.04301	0.561581	0.732971	0.06685	0.012629
Pseudomonas sp. Root9	2644620084	putative RNA 2'-phosphotransferase	8	35.7	32.192	COG1859===RNA:NAD 2'-phosphotransferase, TPT1/KptA family	pfam01885===PTS_2-RNA	0	EC:2.7.1.-===Transferases. Transferring phosphorus-containing groups. Phosphotransferases with an alcohol group as acceptor.	KO:K07559===kptA===putative RNA 2'-phosphotransferase [EC:2.7.1.-]	0	29.458	29.8478	29.4618	29.1044	28.8296	29.2259	29.7498	29.1181	28.7753	28.0441	28.4522	28.2913	28.981	29.0976	29.4165	29.0616	29.1903	29.5366	29.5517	28.6397	4	4	4	4	4	0.372115	0.600834	0.23716	0.002466	0.009048	1.07728	0.125631	0.49262	0.32884	0.401656	0.602664	0.2384	0.015283
Pseudomonas sp. Root9	2644620086	tRNA (guanine-N(7)-)-methyltransferase	7	39.4	145.58	COG0220===tRNA G46 methylase TrmB	pfam02390===Methyltransf_4	TIGR00091===tRNA (guanine-N(7)-)-methyltransferase	EC:2.1.1.33===tRNA (guanine(46)-N(7))-methyltransferase.	KO:K03439===trmB, METTL1===tRNA (guanine-N7-)-methyltransferase [EC:2.1.1.33]	5202===tRNA (guanine-N(7)-)-methyltransferase (EC 2.1.1.33)	32.7876	32.8716	32.737	32.9692	32.6737	32.9457	33.2278	33.0892	31.8246	31.0751	31.9789	31.608	32.976	32.7583	32.9085	33.0394	32.2597	32.5218	32.7002	32.5339	4	4	4	4	4	0.329053	0.562016	-0.14277	0.006507	0.018565	1.2197	0.355445	0.72778	-0.07918	0.02513	0.125559	0.33744	0.002086
Pseudomonas sp. Root9	2644620087	thiazole-phosphate synthase	14	52.3	206.87	COG2022===Thiamin biosynthesis thiazole synthase ThiGH, ThiG subunit	pfam05690===ThiG	0	EC:2.8.1.10===Thiazole synthase.	KO:K03149===thiG===thiazole synthase [EC:2.8.1.10]	5422===thiazole-phosphate synthase	33.474	33.7273	33.2368	33.7845	33.5622	33.3869	33.4119	33.4432	33.001	33.1259	33.2403	33.0574	32.8353	33.4179	33.4174	33.3745	33.8523	33.6234	33.7263	33.5568	4	4	4	4	4	0.476624	0.691298	0.10461	0.030065	0.05874	0.44948	0.173083	0.556447	0.29435	0.391518	0.595413	-0.13406	0.002197
Pseudomonas sp. Root9	2644620090	monofunctional biosynthetic peptidoglycan transglycosylase	7	35.4	21.994	0	pfam00912===Transgly	TIGR02070===monofunctional biosynthetic peptidoglycan transglycosylase	EC:2.4.1.-===Transferases. Glycosyltransferases. Hexosyltransferases.	KO:K03814===mtgA===monofunctional biosynthetic peptidoglycan transglycosylase [EC:2.4.1.-]	0	28.3522	28.0821	28.3087	29.1499	29.1419	29.2882	29.1509	29.1149	29.2755	NA	28.9213	NA	NA	28.7318	28.6637	28.6269	28.243	28.7943	28.6433	28.0207	4	4	2	3	4	0.055467	0.205384	-0.70075	0.104578	0.15937	-0.62517	0.453855	0.784897	-0.20091	0.876081	0.929791	0.04789	0.743617
Pseudomonas sp. Root9	2644620092	cell division protein FtsX	14	40	122.12	COG2177===Cell division protein FtsX	pfam02687===FtsX	0	0	KO:K09811===ftsX===cell division transport system permease protein	2973===cell division protein FtsX	31.7565	31.4471	31.7508	31.4745	32.0274	32.0026	31.6461	31.6359	31.4188	31.3169	31.6691	31.3716	31.7572	31.7408	31.7453	31.8413	31.1935	31.6438	31.6133	31.3451	4	4	4	4	4	0.161942	0.369314	-0.22075	0.206387	0.278824	0.16313	0.146869	0.512087	-0.16392	0.296199	0.516473	0.15827	0.03122
Pseudomonas sp. Root9	2644620093	cell division ATP-binding protein FtsE	12	73.1	94.803	COG2884===ABC-type ATPase involved in cell division	pfam00005===ABC_tran	TIGR02673===cell division ATP-binding protein FtsE	0	KO:K09812===ftsE===cell division transport system ATP-binding protein	2972===cell division ATP-binding protein FtsE	31.3676	31.2806	31.7094	31.6759	31.2344	31.5113	31.5976	31.7442	31.0065	31.1309	31.3578	31.1648	30.7055	31.2831	31.4754	31.1657	31.4043	31.1025	31.5245	31.3177	4	4	4	4	4	0.932295	0.96775	-0.01348	0.04402	0.079092	0.34337	0.131254	0.496632	0.35094	0.269045	0.491663	0.17113	0.037821
Pseudomonas sp. Root9	2644620094	fused signal recognition particle receptor	22	48.9	281.41	COG0552===Signal recognition particle GTPase	pfam02881===SRP54_N<<>>pfam00448===SRP54	TIGR00064===signal recognition particle-docking protein FtsY	0	KO:K03110===ftsY===fused signal recognition particle receptor	0	33.3228	33.3902	33.5359	33.7607	33.5845	33.4776	33.623	33.6148	32.971	32.6535	33.1496	32.9122	33.3406	33.4209	33.4769	33.6141	33.1596	33.1403	33.279	33.1113	4	4	4	4	4	0.521004	0.718677	-0.07257	0.006295	0.018124	0.58081	0.741969	0.917754	0.03929	0.035337	0.151122	0.32982	0.005107
Pseudomonas sp. Root9	2644620095	zinc protease	20	52.5	254.52	COG0612===Predicted Zn-dependent peptidase	pfam05193===Peptidase_M16_C<<>>pfam00675===Peptidase_M16	0	EC:3.4.24.-===Hydrolases. Acting on peptide bonds (peptidases). Metalloendopeptidases.	KO:K07263===pqqL===zinc protease [EC:3.4.24.-]	0	33.3632	33.3376	33.3263	33.4673	33.2467	33.5934	33.5132	33.5308	32.5186	32.2086	32.547	32.3862	33.3282	33.3035	32.9382	33.1874	32.6948	32.5701	32.875	32.8146	4	4	4	4	4	0.306302	0.541555	-0.09741	0.000326	0.002191	0.95853	0.128085	0.49262	0.18429	0.000764	0.015563	0.635	6.9e-05
Pseudomonas sp. Root9	2644620096	zinc protease	26	64.5	305.89	COG0612===Predicted Zn-dependent peptidase	pfam05193===Peptidase_M16_C	0	EC:3.4.24.-===Hydrolases. Acting on peptide bonds (peptidases). Metalloendopeptidases.	KO:K07263===pqqL===zinc protease [EC:3.4.24.-]	0	33.0546	33.1923	33.3848	33.4845	33.3721	33.3938	33.4893	33.6414	32.7228	32.3045	32.5808	32.5125	32.9589	33.0578	33.3034	33.2126	32.9748	32.9317	33.0941	33.0686	4	4	4	4	4	0.147145	0.351138	-0.1951	0.001227	0.00543	0.74889	0.28384	0.676885	0.14586	0.066159	0.214665	0.26173	0.000205
Pseudomonas sp. Root9	2644620097	16S rRNA m(2)G-966 methyltransferase	9	65.2	146.66	COG0742===16S rRNA G966 N2-methylase RsmD	pfam03602===Cons_hypoth95	TIGR00095===16S rRNA (guanine(966)-N(2))-methyltransferase RsmD	EC:2.1.1.171===16S rRNA (guanine(966)-N(2))-methyltransferase.	KO:K08316===rsmD===16S rRNA (guanine966-N2)-methyltransferase [EC:2.1.1.171]	6054===16S rRNA m(2)G-966 methyltransferase (EC 2.1.1.52)	31.8187	31.8986	32.0327	32.1721	31.7898	31.9865	32.3633	32.0422	31.3048	30.7937	31.3107	30.8813	32.0425	31.67	31.5681	31.7361	31.4756	31.43	31.7895	31.3759	4	4	4	4	4	0.666264	0.81848	-0.06493	0.002608	0.009388	0.9079	0.131627	0.496651	0.22636	0.009246	0.075296	0.4628	0.001832
Pseudomonas sp. Root9	2644620098	hypothetical protein	10	36.1	16.566	COG0429===Predicted hydrolase of the alpha/beta-hydrolase fold	pfam00561===Abhydrolase_1	0	0	KO:K07019===K07019===uncharacterized protein	0	28.4168	28.2675	28.5312	NA	27.2711	28.591	29.0886	NA	28.4677	27.1227	28.3068	NA	28.5029	28.362	27.453	28.3726	28.4145	NA	NA	NA	3	3	3	4	1	0.886274	0.946019	0.08826	0.409478	0.489474	0.43942	0.417092	0.778374	0.23251	NA	NA	NA	0.638309
Pseudomonas sp. Root9	2644620099	thiosulfate/3-mercaptopyruvate sulfurtransferase	19	84.5	254.12	COG2897===3-mercaptopyruvate sulfurtransferase SseA, contains two rhodanese domains	pfam00581===Rhodanese	0	EC:2.8.1.1===Thiosulfate sulfurtransferase.<<>>EC:2.8.1.2===3-mercaptopyruvate sulfurtransferase.	KO:K01011===TST, MPST, sseA===thiosulfate/3-mercaptopyruvate sulfurtransferase [EC:2.8.1.1 2.8.1.2]	0	33.5916	33.6362	33.4609	33.7987	32.7728	33.1207	33.3119	33.2525	34.0285	33.7389	34.1504	33.6545	33.3779	33.2657	33.1923	33.4636	34.0392	33.5692	33.9574	34.0191	4	4	4	4	4	0.015991	0.092776	0.50738	0.105013	0.159821	-0.27124	0.018479	0.233153	0.297	0.088868	0.255175	-0.27437	0.003603
Pseudomonas sp. Root9	2644620100	DNA-binding transcriptional regulator, AcrR family	9	54.7	84.765	COG1309===DNA-binding transcriptional regulator, AcrR family	pfam13972===TetR<<>>pfam00440===TetR_N	0	0	0	2313===transcriptional regulator, TetR family	31.4418	31.2521	31.518	31.4537	31.2917	31.3967	31.2304	31.3154	31.028	30.9606	30.7376	31.1509	31.1761	31.6284	31.3031	31.0928	30.9766	31.6487	31.4051	31.1949	4	4	4	4	4	0.16837	0.376697	0.10786	0.007032	0.019709	0.44714	0.420537	0.781317	0.11632	0.516918	0.700943	0.11007	0.022751
Pseudomonas sp. Root9	2644620104	Phosphopantetheine adenylyltransferase	13	92.5	137.51	COG0669===Phosphopantetheine adenylyltransferase	pfam01467===CTP_transf_like	TIGR00125===cytidyltransferase-like domain<<>>TIGR01510===pantetheine-phosphate adenylyltransferase, bacterial	EC:2.7.7.3===Pantetheine-phosphate adenylyltransferase.	KO:K00954===E2.7.7.3A, coaD, kdtB===pantetheine-phosphate adenylyltransferase [EC:2.7.7.3]	188===Phosphopantetheine adenylyltransferase (EC 2.7.7.3)	33.2644	33.2522	33.14	33.2097	33.0599	32.9537	33.3391	33.5461	33.3444	33.1707	33.1761	33.0649	33.1926	33.2984	32.9262	33.3496	33.0907	33.1881	33.212	33.0102	4	4	4	4	4	0.956298	0.978884	-0.00812	0.688336	0.747721	0.02757	0.814377	0.948399	0.0249	0.154208	0.355882	0.09131	0.819143
Pseudomonas sp. Root9	2644620106	DNA-(apurinic or apyrimidinic site) lyase	10	38.1	23.356	COG0266===Formamidopyrimidine-DNA glycosylase	pfam06827===zf-FPG_IleRS<<>>pfam01149===Fapy_DNA_glyco<<>>pfam06831===H2TH	TIGR00577===DNA-formamidopyrimidine glycosylase	EC:3.2.2.23===DNA-formamidopyrimidine glycosylase.<<>>EC:4.2.99.18===DNA-(apurinic or apyrimidinic site) lyase.	KO:K10563===mutM, fpg===formamidopyrimidine-DNA glycosylase [EC:3.2.2.23 4.2.99.18]	514===DNA-(apurinic or apyrimidinic site) lyase (EC 4.2.99.18)	30.1923	29.7993	30.0291	30.0846	30.0549	29.6575	30.1116	30.08	29.1656	29.6092	28.7643	29.6225	29.3513	29.8653	30.3637	29.7764	29.4409	29.488	29.8676	29.8146	4	4	4	4	4	0.723416	0.853383	0.0503	0.029654	0.058019	0.73592	0.450561	0.784897	0.18714	0.037418	0.157918	0.37352	0.035491
Pseudomonas sp. Root9	2644620107	HD-like signal output (HDOD) domain, no enzymatic activity	10	53.1	81.539	COG1639===HD-like signal output (HDOD) domain, no enzymatic activity	pfam08668===HDOD	0	0	0	0	30.259	29.9723	30.0744	30.4307	30.2341	30.4055	30.694	30.4535	29.5931	29.5109	29.5926	29.652	29.9867	30.0139	30.3063	30.1534	29.8061	29.8115	29.7871	29.7536	4	4	4	4	4	0.107677	0.298166	-0.26265	0.007177	0.019953	0.59695	0.603053	0.861035	0.06905	0.028992	0.135596	0.39453	0.001633
Pseudomonas sp. Root9	2644620108	SAM-dependent methyltransferase	18	50.3	169.08	COG1092===23S rRNA G2069 N7-methylase RlmK or C1962 C5-methylase RlmI	pfam10672===Methyltrans_SAM	0	EC:2.1.1.191===23S rRNA (cytosine(1962)-C(5))-methyltransferase.	KO:K06969===rlmI===23S rRNA (cytosine1962-C5)-methyltransferase [EC:2.1.1.191]	1937===SAM-dependent methyltransferase (EC 2.1.1.-)	32.4737	32.6343	32.7654	32.8855	32.4069	32.4879	32.6326	32.6579	31.8096	31.5669	31.705	31.846	32.3028	32.3338	32.7104	32.7325	32.3507	32.2141	32.324	32.4352	4	4	4	4	4	0.233898	0.462328	0.14337	0.000205	0.001637	0.95784	0.292968	0.682646	0.16985	0.018566	0.104283	0.35873	8.3e-05
Pseudomonas sp. Root9	2644620110	dihydroxyacid dehydratase	33	67.2	323.31	COG0129===Dihydroxyacid dehydratase/phosphogluconate dehydratase	pfam00920===ILVD_EDD	TIGR00110===dihydroxy-acid dehydratase	EC:4.2.1.9===Dihydroxy-acid dehydratase.	KO:K01687===ilvD===dihydroxy-acid dehydratase [EC:4.2.1.9]	316===dihydroxyacid dehydratase (EC 4.2.1.9)	35.5974	35.7207	35.7838	35.7024	35.8722	35.9062	35.8806	35.661	35.1431	35.0506	35.0758	35.2195	35.3762	35.4385	35.3069	35.2365	35.5407	35.736	35.7121	35.2625	4	4	4	4	4	0.116306	0.30979	-0.12895	4e-05	0.000556	0.57882	0.000855	0.088122	0.36156	0.302688	0.520566	0.13825	0.000111
Pseudomonas sp. Root9	2644620111	hypothetical protein	20	66.9	196.77	0	0	0	0	0	0	NA	NA	NA	26.2934	27.0806	26.9146	NA	NA	32.2966	33.1519	31.5783	31.7196	25.8613	26.6466	26.5802	NA	29.1432	27.9744	27.6688	28.6815	1	2	4	3	4	NA	NA	NA	NA	NA	NA	NA	NA	NA	NA	NA	NA	0.000453
Pseudomonas sp. Root9	2644620112	hypothetical protein	8	21.8	49.474	COG1823===L-cystine uptake protein TcyP, sodium:dicarboxylate symporter family	pfam00375===SDF	0	0	KO:K06956===K06956===uncharacterized protein	0	32.3903	32.5157	32.6712	32.2749	31.4892	31.7308	31.8358	31.7107	30.7296	30.9781	31.2131	30.8835	32.2516	32.7191	33.0438	32.5543	31.6231	31.8619	31.7391	31.3817	4	4	4	4	4	0.00051	0.010524	0.77137	3.3e-05	0.000487	1.51192	0.383955	0.751926	-0.17918	0.000998	0.018501	0.81156	0.001435
Pseudomonas sp. Root9	2644620113	dihydrofolate reductase	11	74.7	102.97	COG0262===Dihydrofolate reductase	pfam00186===DHFR_1	0	EC:1.5.1.3===Dihydrofolate reductase.	KO:K00287===folA===dihydrofolate reductase [EC:1.5.1.3]	2556===dihydrofolate reductase (EC 1.5.1.3)	32.0273	31.9201	32.2831	32.0324	32.0744	32.2592	32.2411	32.6934	31.8369	31.7914	31.8527	32.0167	32.2649	32.0827	31.9127	32.0764	31.8737	31.7934	31.8168	32.3798	4	4	4	4	4	0.16346	0.372399	-0.25126	0.089209	0.140042	0.19132	0.866906	0.965116	-0.01843	0.559171	0.732471	0.09981	0.037252
Pseudomonas sp. Root9	2644620114	Protein of unknown function (DUF2868)	10	31.6	31.064	0	pfam11067===DUF2868	0	0	0	0	28.8024	28.9884	29.0718	28.8149	28.7554	28.8505	29.0108	29.2039	29.5477	29.4873	28.9626	29.342	28.999	28.634	29.2359	28.8627	29.0716	29.2074	29.2555	29.7196	4	4	4	4	4	0.774055	0.884899	-0.03581	0.042353	0.076915	-0.4155	0.928291	0.979881	-0.01353	0.060682	0.204602	-0.39417	0.063349
Pseudomonas sp. Root9	2644620115	small GTP-binding protein domain-containing protein	19	45.5	70.815	0	pfam01926===MMR_HSR1<<>>pfam11981===DUF3482	TIGR00231===small GTP-binding protein domain	0	0	0	29.8864	29.7488	29.8804	29.8776	29.351	29.776	29.7922	29.9814	30.033	29.6623	30.2113	30.1511	29.7001	29.4818	29.2716	29.703	29.653	29.3502	29.7325	30.201	4	4	4	4	4	0.429009	0.655405	0.12312	0.273004	0.350439	-0.16613	0.05208	0.343859	0.30915	0.566714	0.735998	0.1141	0.162063
Pseudomonas sp. Root9	2644620123	aminoethylphosphonate catabolism associated LysR family transcriptional regulator	8	33.1	20.408	COG0583===DNA-binding transcriptional regulator, LysR family	pfam03466===LysR_substrate<<>>pfam00126===HTH_1	TIGR03339===aminoethylphosphonate catabolism associated LysR family transcriptional regulator	0	0	2291===transcriptional regulator, LysR family	27.7741	27.9403	28.0708	27.8976	27.1732	28.0628	27.647	27.3315	27.6941	28.1153	28.1516	27.7598	27.7487	27.7804	27.8942	28.53	28.1327	27.2251	28.0286	28.1905	4	4	4	4	4	0.157026	0.363809	0.36709	0.946273	0.957833	-0.00949	0.745463	0.920026	-0.06764	0.916044	0.95525	0.02649	0.162064
Pseudomonas sp. Root9	2644620124	Cd2+/Zn2+-exporting ATPase	18	33.9	97.548	COG2217===Cation transport ATPase	pfam00702===Hydrolase<<>>pfam00122===E1-E2_ATPase	TIGR01494===ATPase, P-type (transporting), HAD superfamily, subfamily IC<<>>TIGR01511===copper-(or silver)-translocating P-type ATPase<<>>TIGR01525===heavy metal translocating P-type ATPase	EC:3.6.3.3===Cadmium-exporting ATPase.<<>>EC:3.6.3.5===Zinc-exporting ATPase.	KO:K01534===zntA===Cd2+/Zn2+-exporting ATPase [EC:3.6.3.3 3.6.3.5]	0	28.4171	29.3043	28.6077	28.5034	29.2015	29.6813	28.9918	29.5759	29.9525	29.8052	29.7995	29.6738	29.6015	29.7307	28.8217	29.8452	29.5299	29.0808	28.7331	29.3653	4	4	4	4	4	0.046616	0.183267	-0.65453	0.009363	0.024539	-1.09964	0.04277	0.327526	-0.79163	0.13102	0.322366	-0.46914	0.06368
Pseudomonas sp. Root9	2644620125	Cd(II)/Pb(II)-responsive transcriptional regulator	5	41.1	9.2326	COG0789===DNA-binding transcriptional regulator, MerR family	pfam13411===MerR_1	TIGR02047===Cd(II)/Pb(II)-responsive transcriptional regulator	0	0	2300===transcriptional regulator, MerR family	NA	28.512	NA	28.5074	28.513	28.6273	29.008	28.1165	28.6444	28.1436	28.3285	NA	28.8921	28.8356	28.2247	28.5396	28.6652	27.8031	NA	28.3635	2	4	3	4	3	0.778398	0.88668	-0.05647	0.446157	0.525338	0.13755	0.514242	0.827411	-0.11331	0.454514	0.65033	0.23247	0.445921
Pseudomonas sp. Root9	2644620126	thymidylate synthase	12	49.8	308.87	COG0207===Thymidylate synthase	pfam00303===Thymidylat_synt	TIGR03284===thymidylate synthase	EC:2.1.1.45===Thymidylate synthase.	KO:K00560===thyA, TYMS===thymidylate synthase [EC:2.1.1.45]	1405===thymidylate synthase (EC 2.1.1.45)	32.7271	32.5443	32.9356	32.9947	32.8673	32.7445	32.8838	32.9457	32.5142	32.6202	32.4787	32.8082	32.8393	32.8629	32.9738	32.1798	32.5348	32.6425	32.79	32.8623	4	4	4	4	4	0.618887	0.786576	-0.05988	0.179476	0.247665	0.19513	0.69522	0.903505	0.08649	0.492374	0.679777	0.09304	0.032214
Pseudomonas sp. Root9	2644620127	Prolipoprotein diacylglyceryl transferase	7	35.6	50.446	COG0682===Prolipoprotein diacylglyceryltransferase	pfam01790===LGT	TIGR00544===prolipoprotein diacylglyceryl transferase	EC:2.-===Transferases.	KO:K13292===lgt, umpA===phosphatidylglycerol:prolipoprotein diacylglycerol transferase [EC:2.-.-.-]	7160===Prolipoprotein diacylglyceryl transferase	30.8806	31.2634	31.1218	31.2263	30.8083	30.8446	31.3989	31.0015	NA	30.5007	NA	31.4142	30.2367	30.9835	31.1782	31.3003	30.8752	30.6792	30.6813	31.1963	4	4	2	4	4	0.523748	0.719588	0.10968	0.779025	0.824114	0.16556	0.480199	0.802741	0.19834	0.131447	0.3231	0.26501	0.92336
Pseudomonas sp. Root9	2644620128	Uncharacterized conserved protein, contains NRDE domain	5	32.7	36.798	COG3332===Uncharacterized conserved protein, contains NRDE domain	pfam05742===TANGO2	0	0	0	0	27.958	NA	27.8533	28.1801	28.2224	28.1769	NA	27.9588	29.2408	28.7992	28.8715	28.6057	NA	28.1184	28.0308	NA	28.2487	28.1567	27.718	28.5856	3	3	4	2	4	0.388843	0.616743	-0.12219	0.003127	0.010737	-0.88211	0.523148	0.827411	-0.0774	0.42052	0.619284	-0.18008	0.005441
Pseudomonas sp. Root9	2644620129	PTSINtr with GAF domain, PtsP	44	70.2	323.31	COG3605===Signal transduction protein containing GAF and PtsI domains	pfam00391===PEP-utilizers<<>>pfam13185===GAF_2<<>>pfam05524===PEP-utilisers_N<<>>pfam02896===PEP-utilizers_C	TIGR01417===phosphoenolpyruvate-protein phosphotransferase	EC:2.7.3.9===Phosphoenolpyruvate--protein phosphotransferase.	KO:K08484===PTS-EI.PTSP, ptsP===phosphotransferase system, enzyme I, PtsP [EC:2.7.3.9]	2421===PTSINtr with GAF domain, PtsP	34.054	34.0918	34.0918	34.11	34.173	34.1928	34.2253	34.0408	34.8079	34.6834	34.7965	34.8776	34.0313	34.1159	34.0812	34.1412	34.3605	34.3078	34.1645	34.2189	4	4	4	4	4	0.177293	0.389622	-0.07108	0.000176	0.001475	-0.70446	0.845221	0.956923	-0.0055	0.023951	0.121905	-0.17603	3.2e-05
Pseudomonas sp. Root9	2644620130	putative (di)nucleoside polyphosphate hydrolase	5	35.2	32.862	COG0494===8-oxo-dGTP pyrophosphatase MutT and related house-cleaning NTP pyrophosphohydrolases, NUDIX family	pfam00293===NUDIX	0	EC:3.6.1.-===Hydrolases. Acting on acid anhydrides. In phosphorus-containing anhydrides.	KO:K08311===nudH===putative (di)nucleoside polyphosphate hydrolase [EC:3.6.1.-]	0	29.4894	29.8129	29.7547	28.9773	29.4764	29.3439	30.0256	29.5906	29.1076	27.8362	28.9398	28.1716	29.6023	29.1469	30.2468	29.3669	29.2418	29.3415	29.3544	29.3718	4	4	4	4	4	0.69209	0.835248	-0.10054	0.038953	0.071706	0.9948	0.796892	0.942493	-0.08214	0.413876	0.612969	0.18118	0.028168
Pseudomonas sp. Root9	2644620131	HAD-superfamily subfamily IB hydrolase, TIGR01490	9	50.5	128.07	COG0560===Phosphoserine phosphatase	pfam12710===HAD	TIGR01490===HAD-superfamily subfamily IB hydrolase, TIGR01490<<>>TIGR01488===Haloacid Dehalogenase superfamily, subfamily IB, phosphoserine phosphatase-like	0	0	0	32.398	32.2463	32.5272	32.5005	32.7446	32.5291	32.8376	32.7071	32.8441	32.2405	32.789	32.1294	32.3512	32.3086	32.6046	32.2928	32.7024	32.4697	32.4984	32.4685	4	4	4	4	4	0.019582	0.104703	-0.28654	0.694549	0.752738	-0.08271	0.776629	0.935389	0.02873	0.219364	0.434967	-0.11671	0.359058
Pseudomonas sp. Root9	2644620133	L-threonine ammonia-lyase	29	78	323.31	COG1171===Threonine dehydratase	pfam00291===PALP<<>>pfam00585===Thr_dehydrat_C	TIGR01124===threonine ammonia-lyase, biosynthetic, long form	EC:4.3.1.19===Threonine ammonia-lyase.	KO:K01754===E4.3.1.19, ilvA, tdcB===threonine dehydratase [EC:4.3.1.19]	217===L-threonine ammonia-lyase (EC 4.3.1.19)	34.6562	34.6383	34.6123	34.6972	34.5086	34.2092	34.5091	34.507	33.5906	33.3399	33.631	33.7228	34.4947	34.5683	34.7722	34.6961	34.5749	34.4424	34.4965	34.3511	4	4	4	4	4	0.05841	0.211367	0.21752	0.000634	0.003325	1.07992	0.795163	0.942379	0.01818	0.022849	0.118168	0.18478	0.000248
Pseudomonas sp. Root9	2644620134	ribose-5-phosphate isomerase	10	56.1	160.93	COG0120===Ribose 5-phosphate isomerase	pfam06026===Rib_5-P_isom_A	TIGR00021===ribose 5-phosphate isomerase	EC:5.3.1.6===Ribose-5-phosphate isomerase.	KO:K01807===rpiA===ribose 5-phosphate isomerase A [EC:5.3.1.6]	1495===ribose-5-phosphate isomerase (EC 5.3.1.6)	33.1073	33.1598	33.1545	33.5207	33.4177	33.3161	33.3371	33.8378	32.2923	32.1072	32.0521	32.1804	32.8315	33.0703	33.6041	33.0268	32.9158	33.0632	32.6996	33.2555	4	4	4	4	4	0.173493	0.38426	-0.24159	0.000277	0.001982	1.07759	0.615891	0.86905	0.10239	0.149343	0.350731	0.25206	0.000542
Pseudomonas sp. Root9	2644620135	outer membrane autotransporter barrel domain-containing protein	12	22.1	73.168	COG5571===Uncharacterized protein YhjY, contains autotransporter beta-barrel domain	pfam03797===Autotransporter<<>>pfam04389===Peptidase_M28	TIGR01414===outer membrane autotransporter barrel domain	0	0	3614===IAP aminopeptidase. Metallo peptidase. MEROPS family M28C	NA	NA	NA	NA	30.5235	30.12	30.4553	30.4894	30.9584	30.6039	31.2134	30.8489	27.7486	27.3704	NA	NA	29.9596	29.2054	28.9892	30.2322	0	4	4	2	4	NA	NA	NA	NA	NA	NA	NA	NA	NA	NA	NA	NA	0.019916
Pseudomonas sp. Root9	2644620136	Uncharacterized protein YjiK	7	27.2	18.538	COG3204===Uncharacterized protein YjiK	pfam06977===SdiA-regulated	0	0	0	0	28.2423	27.835	28.4968	28.2188	27.9952	28.6534	28.2495	28.6022	28.8704	28.4069	28.4718	28.2297	28.247	28.5561	27.5147	28.3313	28.4932	27.8054	NA	28.3389	4	4	4	4	3	0.425594	0.651925	-0.17684	0.173802	0.241956	-0.29649	0.896901	0.971391	0.03595	0.957228	0.979244	-0.0143	0.582719
Pseudomonas sp. Root9	2644620137	Uncharacterized protein YjiK	9	31.9	24.027	COG3204===Uncharacterized protein YjiK	pfam06977===SdiA-regulated	0	0	0	0	NA	28.1153	27.3403	28.331	28.4919	28.0885	28.3368	NA	28.4656	27.9166	28.7407	28.7868	27.817	27.8525	28.6028	28.1	28.6299	28.0291	28.0725	NA	3	3	4	4	3	0.339141	0.570745	-0.37687	0.20948	0.282061	-0.54858	0.668301	0.89489	-0.16421	0.436108	0.632581	-0.31497	0.495025
Pseudomonas sp. Root9	2644620138	2-keto-4-pentenoate hydratase/2-oxohepta-3-ene-1,7-dioic acid hydratase (catechol pathway)	10	52	323.31	COG0179===2-keto-4-pentenoate hydratase/2-oxohepta-3-ene-1,7-dioic acid hydratase (catechol pathway)	pfam01557===FAA_hydrolase	0	0	0	0	33.6452	33.6178	33.7879	33.5275	33.8962	34.0459	33.7971	34.3474	34.1587	34.3036	34.3936	34.5317	33.4685	33.6001	34.2932	33.5869	33.809	33.9317	33.905	34.3091	4	4	4	4	4	0.043557	0.175825	-0.37702	0.000544	0.002995	-0.70226	0.663581	0.893128	-0.09257	0.043834	0.172504	-0.34409	0.070823
Pseudomonas sp. Root9	2644620139	glycolate oxidase, subunit GlcD	18	41.1	285.58	COG0277===FAD/FMN-containing dehydrogenase	pfam01565===FAD_binding_4<<>>pfam02913===FAD-oxidase_C	TIGR00387===glycolate oxidase, subunit GlcD	0	0	0	34.0536	34.0723	34	34.1762	33.9874	34.3255	34.2328	34.1016	33.8253	33.2639	33.6128	33.4031	34.0142	34.1947	34.1082	34.3027	33.9166	33.7769	33.9029	33.4696	4	4	4	4	4	0.350702	0.581662	-0.08634	0.016652	0.037351	0.54923	0.319307	0.69602	-0.07944	0.052394	0.192315	0.30901	0.007052
Pseudomonas sp. Root9	2644620140	D-3-phosphoglycerate dehydrogenase	26	82.4	323.31	COG0111===Phosphoglycerate dehydrogenase or related dehydrogenase	pfam02826===2-Hacid_dh_C<<>>pfam00389===2-Hacid_dh	0	EC:1.1.1.95===Phosphoglycerate dehydrogenase.	KO:K00058===serA, PHGDH===D-3-phosphoglycerate dehydrogenase [EC:1.1.1.95]	207===D-3-phosphoglycerate dehydrogenase (EC 1.1.1.95)	36.8218	36.7523	36.8307	36.865	36.9598	37.0702	37.1263	37.0483	35.6175	35.4777	35.6137	35.5473	36.7392	36.9339	36.7448	36.9605	36.4083	36.4324	36.4061	36.228	4	4	4	4	4	0.00212	0.024654	-0.23368	0	3e-05	1.25339	0.693626	0.903203	-0.02715	0.000679	0.014451	0.44873	0
Pseudomonas sp. Root9	2644620141	protein of unknown function (DUF4399)	8	69.9	193.22	0	pfam14347===DUF4399	0	0	0	0	34.2787	33.4578	34.1483	34.0504	32.5225	33.0189	32.4372	32.5773	33.9567	33.9777	34.3449	33.8058	33.6076	33.9758	33.5371	34.0647	33.4407	33.4724	33.9854	33.9223	4	4	4	4	4	0.001349	0.018953	1.34484	0.868184	0.895002	-0.03746	0.437598	0.781404	0.18752	0.276904	0.497532	0.2786	0.000223
Pseudomonas sp. Root9	2644620142	extracellular solute-binding protein, family 3	2	14	7.3966	0	pfam00497===SBP_bac_3	0	0	0	0	NA	NA	27.4407	27.7172	NA	NA	NA	NA	NA	NA	NA	NA	NA	NA	NA	NA	NA	NA	NA	NA	2	0	0	0	0	NA	NA	NA	NA	NA	NA	NA	NA	NA	NA	NA	NA	NA
Pseudomonas sp. Root9	2644620143	Uncharacterized conserved protein YbbK, DUF523 family	4	45.6	13.366	COG1683===Uncharacterized conserved protein YbbK, DUF523 family	pfam04463===DUF523	0	0	0	0	26.8145	NA	NA	NA	26.7157	27.1659	27.303	NA	NA	NA	NA	26.6923	NA	26.7567	NA	NA	NA	NA	NA	NA	1	3	1	1	0	NA	NA	NA	NA	NA	NA	NA	NA	NA	NA	NA	NA	NA
Pseudomonas sp. Root9	2644620144	SM-20-related protein	2	7.6	3.5648	COG3751===Proline 4-hydroxylase (includes Rps23 Pro-64 3,4-dihydroxylase Tpa1), contains SM-20 domain	pfam13640===2OG-FeII_Oxy_3	0	0	KO:K07394===K07394===SM-20-related protein	0	NA	NA	26.2092	NA	NA	NA	NA	NA	NA	NA	NA	NA	NA	26.8803	NA	26.2825	NA	26.1048	26.2025	NA	1	0	0	2	2	NA	NA	NA	NA	NA	NA	NA	NA	NA	NA	NA	NA	NA
Pseudomonas sp. Root9	2644620145	hypothetical protein (DUF2059)	8	42.8	48.648	0	pfam09832===DUF2059	0	0	0	0	30.1278	30.0822	29.8527	29.9794	29.7708	29.7493	29.582	29.8454	29.9242	29.1586	29.996	30.313	29.8663	30.1577	30.2531	29.9798	30.1285	30.0159	29.7747	29.9845	4	4	4	4	4	0.016348	0.094651	0.27363	0.560566	0.631948	0.16257	0.633375	0.879679	-0.05369	0.730722	0.838956	0.03462	0.685564
Pseudomonas sp. Root9	2644620146	Lysophospholipase, alpha-beta hydrolase superfamily	10	30.7	31.891	COG2267===Lysophospholipase, alpha-beta hydrolase superfamily	pfam12146===Hydrolase_4	0	0	0	0	29.459	29.3792	29.4272	30.0487	29.7354	29.479	29.6074	30.1959	29.8501	30.2464	30.1183	30.1908	29.648	29.5977	30.2486	30.0951	29.4968	29.8161	29.5615	29.9288	4	4	4	4	4	0.458062	0.678452	-0.17591	0.036427	0.068297	-0.52288	0.207879	0.5991	-0.31884	0.543447	0.721022	-0.12225	0.113923
Pseudomonas sp. Root9	2644620147	hypothetical protein	3	25.7	13.055	0	0	0	0	0	0	NA	NA	NA	NA	NA	NA	NA	NA	NA	27.5015	NA	27.8538	NA	27.6136	NA	NA	NA	NA	NA	27.4863	0	0	2	1	1	NA	NA	NA	NA	NA	NA	NA	NA	NA	NA	NA	NA	NA
Pseudomonas sp. Root9	2644620148	penicillin amidase	20	33.8	133.75	COG2366===Acyl-homoserine lactone (AHL) acylase PvdQ	pfam01804===Penicil_amidase	0	EC:3.5.1.11===Penicillin amidase.	KO:K01434===E3.5.1.11===penicillin amidase [EC:3.5.1.11]	0	30.3912	30.6068	30.7109	30.6971	30.3327	30.6492	30.7106	30.4052	30.6257	30.3191	30.3966	30.6107	30.7742	30.677	30.6403	30.8016	30.5206	30.3069	30.5859	30.7021	4	4	4	4	4	0.538082	0.727769	0.07712	0.32788	0.408121	0.11349	0.209246	0.599628	-0.12178	0.537748	0.717943	0.07261	0.771891
Pseudomonas sp. Root9	2644620149	Transcriptional regulator GlxA family, contains an amidase domain and an AraC-type DNA-binding HTH domain	9	24.9	26.13	COG4977===Transcriptional regulator GlxA family, contains an amidase domain and an AraC-type DNA-binding HTH domain	pfam12833===HTH_18<<>>pfam01965===DJ-1_PfpI	0	0	0	0	28.9982	28.5836	28.8685	28.8171	28.5503	29.1347	29.1095	28.9044	28.9602	29.1136	29.8332	29.5356	29.374	29.0674	28.3787	29.0824	28.6878	NA	NA	28.6128	4	4	4	4	2	0.530575	0.723879	-0.10786	0.064928	0.108648	-0.54379	0.525042	0.827411	-0.15876	0.155594	0.357817	0.16653	0.126564
Pseudomonas sp. Root9	2644620151	putrescine transport system permease protein	6	17.7	130.5	COG1177===ABC-type spermidine/putrescine transport system, permease component II	pfam00528===BPD_transp_1	0	0	KO:K11074===potI===putrescine transport system permease protein	0	29.5051	29.7024	29.5813	29.2547	30.7379	30.6266	30.4617	29.8742	31.6125	31.776	31.8093	31.9693	29.8626	30.0341	29.8629	29.9646	30.6733	30.7364	30.3568	29.787	4	4	4	4	4	0.010698	0.07114	-0.9142	2e-06	0.000103	-2.28089	0.014337	0.212881	-0.42014	0.019816	0.107609	-0.87749	0.003041
Pseudomonas sp. Root9	2644620152	putrescine transport system permease protein	3	12.7	323.31	COG1176===ABC-type spermidine/putrescine transport system, permease component I	pfam00528===BPD_transp_1	0	0	KO:K11075===potH===putrescine transport system permease protein	0	28.8769	28.4388	NA	28.2664	29.8549	29.5445	28.8668	NA	31.7607	31.87	30.6626	32.1294	28.5807	29.6193	28.6467	28.3791	28.8609	30.4109	29.7647	30.2556	3	3	4	4	4	0.071638	0.236281	-0.89466	0.000672	0.003468	-3.07831	0.43931	0.781404	-0.27907	0.026472	0.129352	-1.29567	0.004177
Pseudomonas sp. Root9	2644620153	putrescine transport system ATP-binding protein	22	70.5	323.31	COG3842===ABC-type Fe3+/spermidine/putrescine transport systems, ATPase components	pfam08402===TOBE_2<<>>pfam00005===ABC_tran	TIGR01187===spermidine/putrescine ABC transporter ATP-binding subunit	0	KO:K11076===potG===putrescine transport system ATP-binding protein	0	33.8223	33.9727	33.613	34.0607	34.6337	34.6701	34.5207	34.2537	36.3304	36.0898	36.2911	36.1496	34.3622	34.2183	33.9217	34.3999	34.959	34.6593	34.4478	34.5443	4	4	4	4	4	0.00301	0.030162	-0.65237	7e-06	0.000176	-2.34805	0.050202	0.339671	-0.35832	0.001904	0.028088	-0.78544	2.3e-05
Pseudomonas sp. Root9	2644620154	putrescine transport system substrate-binding protein	18	72.4	323.31	COG0687===Spermidine/putrescine-binding periplasmic protein	pfam13416===SBP_bac_8	0	0	KO:K11073===potF===putrescine transport system substrate-binding protein	0	33.1465	33.162	33.2636	33.507	33.9478	34.0758	33.1827	33.6419	36.3576	36.3689	36.3158	36.2156	33.8145	33.6803	33.5097	33.7929	34.3129	34.0522	33.8523	34.6973	4	4	4	4	4	0.108731	0.299309	-0.4423	4e-06	0.000139	-3.04472	0.007951	0.185122	-0.42961	0.007775	0.069379	-0.95891	0.00074
Pseudomonas sp. Root9	2644620155	putrescine transport system substrate-binding protein	27	71.3	323.31	COG0687===Spermidine/putrescine-binding periplasmic protein	pfam13416===SBP_bac_8	0	0	KO:K11073===potF===putrescine transport system substrate-binding protein	0	35.7937	35.861	35.7189	35.7948	36.4868	36.3767	35.3135	36.2174	37.9391	38.1281	38.1556	38.3258	36.0821	36.0654	35.7865	36.1566	36.7499	36.6862	36.5501	37.0085	4	4	4	4	4	0.335581	0.567419	-0.30653	1.6e-05	0.000306	-2.34509	0.059362	0.363044	-0.23055	0.001194	0.020929	-0.95656	0.003011
Pseudomonas sp. Root9	2644620156	putrescine aminotransferase	23	70.3	323.31	COG0161===Adenosylmethionine-8-amino-7-oxononanoate aminotransferase	pfam00202===Aminotran_3	0	EC:2.6.1.-===Transferases. Transferring nitrogenous groups. Transaminases.	KO:K12256===spuC===putrescine aminotransferase [EC:2.6.1.-]	0	33.8779	33.7465	33.8439	33.6699	34.5124	34.9462	34.6229	34.5592	36.6686	36.8252	36.9663	36.7921	34.4442	34.8909	34.1043	34.7841	34.4012	34.2626	34.0563	34.2717	4	4	4	4	4	0.000925	0.01533	-0.87562	0	1.2e-05	-3.02849	0.019131	0.233547	-0.77131	0.002557	0.033301	-0.46337	8e-06
Pseudomonas sp. Root9	2644620157	L-glutamine synthetase	17	51.3	323.31	COG0174===Glutamine synthetase	pfam00120===Gln-synt_C	0	EC:6.3.1.2===Glutamate--ammonia ligase.	KO:K01915===glnA, GLUL===glutamine synthetase [EC:6.3.1.2]	195===L-glutamine synthetase (EC 6.3.1.2)	33.1435	33.176	33.2188	33.395	34.1342	34.1663	34.0929	33.8205	35.7473	35.6333	35.709	35.754	33.7754	33.9126	33.572	33.9313	33.3118	33.2478	33.2779	33.6497	4	4	4	4	4	0.000257	0.006624	-0.82018	1e-06	5.7e-05	-2.47758	0.002049	0.120739	-0.56452	0.26094	0.48198	-0.13849	6.6e-05
Pseudomonas sp. Root9	2644620160	glutamate--putrescine ligase	20	70.1	323.31	COG0174===Glutamine synthetase	pfam00120===Gln-synt_C	0	EC:6.3.1.2===Glutamate--ammonia ligase.	KO:K01915===glnA, GLUL===glutamine synthetase [EC:6.3.1.2]	6209===glutamate--putrescine ligase	33.1732	33.3774	33.1826	33.5473	34.2571	34.6182	34.5514	34.4679	35.689	35.2651	35.6583	35.3348	34.0486	33.9144	33.5479	34.2308	34.2198	33.9641	34.1838	34.2507	4	4	4	4	4	7.5e-05	0.00304	-1.15351	7e-06	0.000176	-2.16667	0.015197	0.214903	-0.61528	0.000422	0.011189	-0.83447	0.00044
Pseudomonas sp. Root9	2644620161	DNA-binding transcriptional regulator, AcrR family	6	36.4	15.853	COG1309===DNA-binding transcriptional regulator, AcrR family	pfam00440===TetR_N	0	0	0	2313===transcriptional regulator, TetR family	28.0012	28.29	27.9529	28.3704	29.0694	27.7588	28.1549	28.3871	27.8906	27.9058	28.6873	28.3245	28.236	27.8798	28.0771	28.292	28.1368	29.0247	28.3493	28.5193	4	4	4	4	4	0.556479	0.739006	-0.18894	0.832817	0.864555	-0.04842	0.82354	0.950463	0.03239	0.166364	0.371397	-0.35392	0.690654
Pseudomonas sp. Root9	2644620163	sulfonate transport system ATP-binding protein	7	33.6	9.018	COG1116===ABC-type nitrate/sulfonate/bicarbonate transport system, ATPase component	pfam00005===ABC_tran	0	EC:3.6.3.-===Hydrolases. Acting on acid anhydrides. Acting on acid anhydrides; catalyzing transmembrane movement of substances.	KO:K15555===ssuB===sulfonate transport system ATP-binding protein [EC:3.6.3.-]	0	NA	NA	NA	NA	29.7455	29.8764	31.8879	29.2235	NA	NA	NA	NA	NA	NA	NA	NA	NA	NA	NA	NA	0	4	0	0	0	NA	NA	NA	NA	NA	NA	NA	NA	NA	NA	NA	NA	NA
Pseudomonas sp. Root9	2644620165	alkanesulfonate monooxygenase	10	42.7	115.36	COG2141===Flavin-dependent oxidoreductase, luciferase family (includes alkanesulfonate monooxygenase SsuD and methylene tetrahydromethanopterin reductase)	pfam00296===Bac_luciferase	TIGR03565===alkanesulfonate monooxygenase, FMNH(2)-dependent	EC:1.14.14.5===Alkanesulfonate monooxygenase.	KO:K04091===ssuD===alkanesulfonate monooxygenase [EC:1.14.14.5]	7349===alkanesulfonate monooxygenase (EC 1.14.14.5)	28.3477	28.0576	28.6947	29.3072	31.3409	31.3387	32.1336	31.8957	25.8687	26.6581	25.7356	NA	27.1331	27.6332	28.8444	28.549	27.8739	28.335	27.8384	28.489	4	4	3	4	4	0.000147	0.004901	-3.07542	0.001821	0.007285	2.51432	0.291668	0.681298	0.56188	0.197859	0.411503	0.46773	0.000124
Pseudomonas sp. Root9	2644620166	sulfonate transport system substrate-binding protein	4	16.5	18.626	COG0715===ABC-type nitrate/sulfonate/bicarbonate transport system, periplasmic component	pfam09084===NMT1	TIGR01728===ABC transporter, substrate-binding protein, aliphatic sulfonates family	0	KO:K15553===ssuA===sulfonate transport system substrate-binding protein	0	NA	NA	NA	NA	28.0982	28.8474	27.6415	NA	27.2431	NA	NA	NA	NA	NA	NA	NA	NA	NA	NA	NA	0	3	1	0	0	NA	NA	NA	NA	NA	NA	NA	NA	NA	NA	NA	NA	NA
Pseudomonas sp. Root9	2644620167	FMN reductase	5	28.9	11.781	COG0431===NAD(P)H-dependent FMN reductase	pfam03358===FMN_red	TIGR03567===FMN reductase, SsuE family	EC:1.5.1.38===FMN reductase (NADPH).	KO:K00299===ssuE===FMN reductase [EC:1.5.1.38]	0	27.5272	27.351	27.8675	27.2854	26.7946	26.9038	28.3889	28.2861	NA	NA	NA	NA	26.6451	26.9982	27.3793	26.4624	NA	27.5831	27.9794	NA	4	4	0	4	2	0.85955	0.929963	-0.08558	NA	NA	NA	0.044786	0.330994	0.63651	0.371698	0.578353	-0.27342	NA
Pseudomonas sp. Root9	2644620168	Alkyl hydroperoxide reductase subunit AhpC (peroxiredoxin)	14	70.3	238.46	COG0450===Alkyl hydroperoxide reductase subunit AhpC (peroxiredoxin)	pfam10417===1-cysPrx_C<<>>pfam00578===AhpC-TSA	0	0	0	3318===1-Cys peroxiredoxin (EC 1.11.1.15)	33.3032	33.2353	33.1202	33.4505	33.2965	33.4871	33.7718	33.4791	33.1645	32.7156	33.3902	32.3976	33.1001	32.8931	32.6764	33.011	33.225	32.6367	33.18	32.6281	4	4	4	4	4	0.107613	0.298166	-0.23132	0.205599	0.278157	0.36032	0.022874	0.25572	0.35715	0.113967	0.295232	0.35987	0.070068
Pseudomonas sp. Root9	2644620169	outer membrane porin, OprD family	26	69.8	323.31	0	pfam03573===OprD	0	0	0	0	36.6206	36.6683	36.773	36.8841	36.8092	36.7606	36.9643	36.9339	36.5568	36.8464	36.7275	36.9034	37.0536	37.0918	37.3247	37.1549	36.7268	36.7934	37.0008	36.6609	4	4	4	4	4	0.139666	0.341829	-0.13045	0.827417	0.860107	-0.02202	0.002434	0.123287	-0.41974	0.55497	0.729281	-0.05897	0.285138
Pseudomonas sp. Root9	2644620170	taurine transport system substrate-binding protein	8	33.8	33.303	COG4521===ABC-type taurine transport system, periplasmic component	pfam09084===NMT1	TIGR01729===taurine ABC transporter, periplasmic binding protein	0	KO:K15551===tauA===taurine transport system substrate-binding protein	0	28.9087	28.6192	27.9617	28.4648	28.5561	28.2682	NA	NA	28.256	28.7428	28.3918	28.6587	28.191	NA	28.5272	28.6781	28.0781	28.0471	28.014	28.4642	4	2	4	3	4	0.771168	0.883713	0.0765	0.921567	0.936778	-0.02371	0.928287	0.979881	0.0232	0.198136	0.411503	0.33778	0.632541
Pseudomonas sp. Root9	2644620171	N-acetylglutamate synthase	23	64.1	323.31	COG0548===Acetylglutamate kinase	pfam00696===AA_kinase<<>>pfam00583===Acetyltransf_1	TIGR01890===amino-acid N-acetyltransferase	EC:2.3.1.1===Amino-acid N-acetyltransferase.	KO:K14682===argAB===amino-acid N-acetyltransferase [EC:2.3.1.1]	428===N-acetylglutamate synthase (EC 2.3.1.1)	32.5283	32.5012	32.6196	32.6762	32.5829	32.7189	32.7015	32.8936	32.4496	32.392	32.4667	32.364	32.5894	32.7752	32.782	32.8081	32.6279	32.606	32.6585	32.4023	4	4	4	4	4	0.117228	0.311472	-0.14288	0.018649	0.040881	0.16324	0.052442	0.343859	-0.15734	0.91786	0.955539	0.00766	0.012168
Pseudomonas sp. Root9	2644620172	acetylornithine deacetylase	13	56	209.49	COG0624===Acetylornithine deacetylase/Succinyl-diaminopimelate desuccinylase or related deacylase	pfam01546===Peptidase_M20<<>>pfam07687===M20_dimer	TIGR01892===acetylornithine deacetylase (ArgE)	EC:3.5.1.16===Acetylornithine deacetylase.	KO:K01438===argE===acetylornithine deacetylase [EC:3.5.1.16]	431===acetylornithine deacetylase (EC 3.5.1.16)	30.7611	30.9874	30.5469	30.4849	31.5069	31.429	30.5628	30.5208	32.1971	32.1967	32.0373	32.0114	31.2609	31.3024	31.1346	30.7155	31.1883	31.3917	30.5623	31.5051	4	4	4	4	4	0.346635	0.578599	-0.30981	0.000291	0.002039	-1.41556	0.060601	0.364973	-0.40826	0.113195	0.294288	-0.46675	0.023741
Pseudomonas sp. Root9	2644620173	Inorganic triphosphatase YgiF, contains CYTH and CHAD domains	28	67	312.98	COG3025===Inorganic triphosphatase YgiF, contains CYTH and CHAD domains	pfam01928===CYTH	0	0	0	2383===adenylate cyclase	33.1128	33.0155	33.1467	33.1861	33.2463	33.4396	33.5598	33.5475	32.6852	32.3572	32.6645	32.5057	33.1885	33.3803	33.1556	33.1808	32.5776	32.8727	32.819	32.8822	4	4	4	4	4	0.012057	0.076116	-0.33302	0.002092	0.008006	0.56216	0.13606	0.497852	-0.11099	0.012068	0.084066	0.3274	0.000149
Pseudomonas sp. Root9	2644620174	transcriptional regulator, AsnC family	4	24.8	4.1713	COG1522===DNA-binding transcriptional regulator, Lrp family	pfam01037===AsnC_trans_reg<<>>pfam13412===HTH_24	0	0	KO:K05800===ybaO===Lrp/AsnC family transcriptional regulator	1884===transcriptional regulator, AsnC family	NA	27.6296	NA	NA	NA	27.7329	27.8206	NA	NA	26.8975	27.7205	27.3358	27.9332	NA	NA	27.8789	NA	NA	NA	NA	1	2	3	2	0	NA	NA	NA	NA	NA	NA	NA	NA	NA	NA	NA	NA	0.190156
Pseudomonas sp. Root9	2644620178	hypothetical protein	2	21.6	8.2673	COG1585===Membrane protein implicated in regulation of membrane protease activity	pfam01957===NfeD	0	0	KO:K07340===ybbJ===inner membrane protein	0	NA	NA	NA	NA	NA	NA	NA	NA	NA	NA	NA	NA	NA	NA	NA	NA	NA	NA	26.5318	NA	0	0	0	0	1	NA	NA	NA	NA	NA	NA	NA	NA	NA	NA	NA	NA	NA
Pseudomonas sp. Root9	2644620179	conserverd hypothetical protein	2	35.6	18.209	0	pfam09498===DUF2388	TIGR02448===conserverd hypothetical protein	0	0	0	NA	NA	NA	NA	NA	NA	NA	NA	NA	NA	26.3278	NA	NA	NA	27.1727	NA	26.454	26.4531	NA	26.4287	0	0	1	1	3	NA	NA	NA	NA	NA	NA	NA	NA	NA	NA	NA	NA	NA
Pseudomonas sp. Root9	2644620180	dTDP-4-amino-4,6-dideoxygalactose transaminase	18	66.3	323.31	COG0399===dTDP-4-amino-4,6-dideoxygalactose transaminase	pfam01041===DegT_DnrJ_EryC1	0	0	0	0	33.6359	33.9225	34.0676	33.8751	34.0704	34.1724	34.5961	34.4213	32.7419	32.5755	32.7993	33.0953	33.7365	33.8338	34.1931	34.1252	33.7602	33.6677	34.0198	33.9501	4	4	4	4	4	0.028035	0.135496	-0.4398	0.000313	0.002117	1.07229	0.522842	0.827411	-0.09687	0.838548	0.909243	0.02583	8.8e-05
Pseudomonas sp. Root9	2644620181	glycine cleavage system H protein	3	19.7	14.994	COG0509===Glycine cleavage system H protein (lipoate-binding)	pfam01597===GCV_H	TIGR00527===glycine cleavage system H protein	0	KO:K02437===gcvH, GCSH===glycine cleavage system H protein	0	32.0224	30.6847	32.197	31.8172	30.9949	31.8019	32.1443	31.5405	31.6578	32.8665	32.6694	32.496	31.9246	32.5144	31.4004	31.525	31.3814	31.4382	31.4551	31.4724	4	4	4	4	4	0.891263	0.949526	0.05992	0.13976	0.202216	-0.7421	0.718193	0.911394	-0.16076	0.526803	0.708367	0.24354	0.067719
Pseudomonas sp. Root9	2644620182	aminomethyltransferase	17	61.1	152.85	COG0404===Glycine cleavage system T protein (aminomethyltransferase)	pfam08669===GCV_T_C<<>>pfam01571===GCV_T	TIGR00528===glycine cleavage system T protein	EC:2.1.2.10===Aminomethyltransferase.	KO:K00605===gcvT, AMT===aminomethyltransferase [EC:2.1.2.10]	0	31.4076	31.4625	31.9461	31.2967	32.1112	31.9829	31.8082	31.7848	31.8391	31.9592	31.7513	31.6078	31.6016	31.7298	31.1259	31.5288	31.6918	31.8544	31.6483	31.602	4	4	4	4	4	0.064797	0.225039	-0.39356	0.173325	0.241529	-0.26111	0.875491	0.965406	0.03171	0.330405	0.544584	-0.17091	0.261491
Pseudomonas sp. Root9	2644620184	iron(III) transport system substrate-binding protein	10	36.2	84.059	COG1840===ABC-type Fe3+ transport system, periplasmic component	pfam13343===SBP_bac_6	0	0	KO:K02012===afuA, fbpA===iron(III) transport system substrate-binding protein	0	30.5566	30.5393	31.1377	31.1362	30.1794	30.8324	29.3803	30.3168	28.2401	28.349	28.4937	28.1892	30.2495	31.041	31.1314	30.8371	29.3512	29.5539	29.9276	29.4488	4	4	4	4	4	0.115116	0.308214	0.66524	0.000181	0.001493	2.52443	0.919146	0.97682	0.02767	0.001284	0.022094	1.27206	0.006892
Pseudomonas sp. Root9	2644620185	2-octaprenyl-6-methoxyphenol hydroxylase /2-octaprenyl-3-methyl-6-methoxy-1,4-benzoquinol hydroxylase	19	48.6	114.81	COG0654===2-polyprenyl-6-methoxyphenol hydroxylase and related FAD-dependent oxidoreductases	pfam01494===FAD_binding_3	TIGR01988===Ubiquinone biosynthesis hydroxylase, UbiH/UbiF/VisC/COQ6 family	EC:1.14.13.-===Oxidoreductases. Acting on paired donors, with incorporation or reduction of molecular oxygen. The oxygen incorporated need not be derived from O(2). With NADH or NADPH as one donor, and incorporation of one atom of oxygen.	KO:K18800===ubiI===2-octaprenylphenol hydroxylase [EC:1.14.13.-]	557===2-octaprenyl-6-methoxyphenol hydroxylase (EC 1.14.13.-)<<>>559===2-octaprenyl-3-methyl-6-methoxy-1,4-benzoquinol hydroxylase (EC 1.14.13.-)	31.1403	31.471	31.2235	31.3098	31.1071	31.2494	31.3806	31.0513	31.523	31.6137	31.7673	31.7865	31.0843	31.0473	31.2531	31.2596	31.3736	31.2179	31.4664	31.6057	4	4	4	4	4	0.417743	0.645621	0.08905	0.006679	0.018979	-0.38651	0.216113	0.609891	0.12507	0.274875	0.496341	-0.12976	0.002938
Pseudomonas sp. Root9	2644620186	2-octaprenyl-6-methoxyphenol hydroxylase /2-octaprenyl-3-methyl-6-methoxy-1,4-benzoquinol hydroxylase	11	38.5	77.826	COG0654===2-polyprenyl-6-methoxyphenol hydroxylase and related FAD-dependent oxidoreductases	pfam01494===FAD_binding_3	TIGR01988===Ubiquinone biosynthesis hydroxylase, UbiH/UbiF/VisC/COQ6 family<<>>TIGR01984===2-polyprenyl-6-methoxyphenol 4-hydroxylase	EC:1.14.13.-===Oxidoreductases. Acting on paired donors, with incorporation or reduction of molecular oxygen. The oxygen incorporated need not be derived from O(2). With NADH or NADPH as one donor, and incorporation of one atom of oxygen.	KO:K03185===ubiH===2-octaprenyl-6-methoxyphenol hydroxylase [EC:1.14.13.-]	557===2-octaprenyl-6-methoxyphenol hydroxylase (EC 1.14.13.-)<<>>559===2-octaprenyl-3-methyl-6-methoxy-1,4-benzoquinol hydroxylase (EC 1.14.13.-)	29.7633	29.7346	30.2767	30.194	30.1117	30.1737	30.0922	30.7322	30.0307	29.9762	30.4314	30.6343	29.9753	29.9787	30.6137	29.9596	30.0028	30.1676	30.1539	30.5757	4	4	4	4	4	0.219801	0.443938	-0.28528	0.242667	0.318276	-0.27596	0.538872	0.834694	-0.13964	0.261246	0.48198	-0.2328	0.967619
Pseudomonas sp. Root9	2644620187	aminopeptidase P Metallo peptidase. MEROPS family M24B	13	40.5	92.521	COG0006===Xaa-Pro aminopeptidase	pfam00557===Peptidase_M24<<>>pfam05195===AMP_N	0	EC:3.4.11.9===Xaa-Pro aminopeptidase.	KO:K01262===pepP===Xaa-Pro aminopeptidase [EC:3.4.11.9]	3855===aminopeptidase P (EC:3.4.11.9). Metallo peptidase. MEROPS family M24B	28.9606	29.0215	29.3879	29.5009	29.0723	29.1421	29.366	30.1828	29.2706	28.9187	29.6801	29.5456	29.1811	28.9446	29.6374	28.8671	29.026	29.0058	29.3361	29.7525	4	4	4	4	4	0.476982	0.691467	-0.22308	0.551021	0.622673	-0.136	0.793096	0.941748	0.06017	0.786815	0.875119	-0.06236	0.786708
Pseudomonas sp. Root9	2644620188	hypothetical protein	8	65.9	252.46	COG3079===Uncharacterized conserved protein YgfB, UPF0149 family	pfam03695===UPF0149	0	0	KO:K09895===K09895===uncharacterized protein	0	31.4456	31.4444	32.8496	32.3477	31.426	31.186	32.948	32.6621	31.3413	31.7597	32.2914	31.2136	31.9851	32.2568	32.2516	32.087	31.5254	31.4058	32.0898	31.5132	4	4	4	4	4	0.9541	0.978336	-0.03372	0.420739	0.49998	0.37031	0.749605	0.923855	-0.12331	0.364186	0.572208	0.38826	0.45997
Pseudomonas sp. Root9	2644620189	cell division protein ZapB	2	27.5	5.2934	0	0	TIGR02449===TIGR02449 family protein	0	KO:K09892===zapB===cell division protein ZapB	0	26.7538	27.3068	26.9943	NA	27.0004	27.7728	26.9999	27.7653	NA	27.2279	NA	27.1146	27.6562	27.6285	26.5962	NA	27.5755	27.0178	27.8771	26.8086	3	4	2	3	4	0.239139	0.465186	-0.36632	0.447234	0.525874	-0.15295	0.528173	0.828307	-0.27535	0.353963	0.562487	-0.30143	0.413623
Pseudomonas sp. Root9	2644620190	cell division protein ZapA	9	68.6	117.19	COG3027===Cell division protein ZapA, inhibits GTPase activity of FtsZ	pfam05164===ZapA	0	0	KO:K09888===zapA===cell division protein ZapA	2987===cell division protein ZapA	31.8831	30.918	32.461	31.4506	31.6512	31.2908	32.156	31.1288	31.4729	31.9452	31.6501	32.0936	31.1379	31.6512	31.1608	31.0739	32.1391	31.8547	31.4427	31.5444	4	4	4	4	4	0.772053	0.884133	0.12147	0.767966	0.814544	-0.11229	0.298477	0.686603	0.4222	0.861839	0.925548	-0.06708	0.422142
Pseudomonas sp. Root9	2644620192	5-formyltetrahydrofolate cyclo-ligase	8	42.1	16.986	COG0212===5-formyltetrahydrofolate cyclo-ligase	pfam01812===5-FTHF_cyc-lig	TIGR02727===5,10-methenyltetrahydrofolate synthetase	EC:6.3.3.2===5-formyltetrahydrofolate cyclo-ligase.	KO:K01934===MTHFS===5-formyltetrahydrofolate cyclo-ligase [EC:6.3.3.2]	0	28.3582	28.7762	28.8101	28.614	29.2275	28.9774	28.8544	28.9722	28.6632	28.6979	28.6475	28.3345	28.4347	28.6513	NA	28.6414	29.2205	NA	28.7666	28.8971	4	4	4	3	3	0.031825	0.145938	-0.36824	0.700504	0.757453	0.05388	0.631903	0.879395	0.06381	0.129438	0.31956	-0.32176	0.010661
Pseudomonas sp. Root9	2644620194	Predicted RNA-binding protein, contains PUA-like domain	6	63.1	72.723	COG2947===Predicted RNA-binding protein, contains PUA-like domain	pfam01878===EVE	0	0	0	0	30.4777	30.3177	30.1143	31.0598	30.1028	30.4841	30.1716	29.8795	30.5055	29.8796	30.4663	30.158	30.2139	30.19	30.0341	30.4997	30.4527	29.9335	30.1374	29.8346	4	4	4	4	4	0.221876	0.44687	0.33285	0.378562	0.460089	0.24002	0.311732	0.692286	0.25795	0.157996	0.360226	0.40283	0.647203
Pseudomonas sp. Root9	2644620195	flagellar FliL protein	2	31.1	28.084	COG1580===Flagellar basal body-associated protein FliL	pfam03748===FliL	0	0	KO:K02415===fliL===flagellar FliL protein	0	27.1569	NA	NA	NA	NA	NA	NA	NA	27.3641	27.1306	28.1486	27.4363	NA	NA	NA	NA	27.107	NA	NA	26.4378	1	0	4	0	2	NA	NA	NA	NA	NA	NA	NA	NA	NA	NA	NA	NA	NA
Pseudomonas sp. Root9	2644620196	NADPH2:quinone reductase	8	34.2	33.125	COG0604===NADPH:quinone reductase or related Zn-dependent oxidoreductase	pfam08240===ADH_N<<>>pfam00107===ADH_zinc_N	0	EC:1.6.5.5===NADPH:quinone reductase.	KO:K00344===qor, CRYZ===NADPH2:quinone reductase [EC:1.6.5.5]	0	28.3058	28.2174	NA	28.5787	27.8121	28.4448	28.3399	28.7567	30.2375	29.4967	29.9627	29.6043	28.5848	27.6903	28.2077	28.4174	28.7416	NA	28.3135	29.0238	3	4	4	4	3	0.902991	0.954998	0.02895	0.000964	0.004531	-1.45797	0.553807	0.841938	0.14225	0.256412	0.477039	-0.32564	0.001321
Pseudomonas sp. Root9	2644620197	Site-specific recombinase XerD	14	48.7	65.014	COG4974===Site-specific recombinase XerD	pfam00589===Phage_integrase	0	0	0	0	31.1478	30.9466	31.3178	31.2995	30.329	30.9033	31.3794	31.1586	29.6929	28.5644	29.3387	27.8865	31.4826	31.2336	31.1604	31.4552	29.892	30.3537	30.7927	29.5137	4	4	4	4	4	0.388343	0.616615	0.23534	0.00895	0.023763	2.30729	0.235426	0.627005	-0.15506	0.028085	0.133344	1.03989	0.007524
Pseudomonas sp. Root9	2644620198	hypothetical protein	8	41.9	48.396	0	0	0	0	0	0	30.2359	30.0267	30.2687	30.4939	29.8422	30.0114	29.9724	29.99	30.4599	30.5265	30.4048	30.9278	30.0799	30.1223	29.8272	29.8337	29.9806	29.7711	30.0292	30.4586	4	4	4	4	4	0.043468	0.175785	0.30232	0.080129	0.128615	-0.32343	0.058879	0.363044	0.29054	0.305848	0.524157	0.19644	0.00961
Pseudomonas sp. Root9	2644620199	undecaprenyl-phosphate 4-deoxy-4-formamido-L-arabinose transferase	11	45.2	323.31	COG0463===Glycosyltransferase involved in cell wall bisynthesis	pfam00535===Glycos_transf_2	0	EC:2.4.2.53===Undecaprenyl-phosphate 4-deoxy-4-formamido-L-arabinose transferase.	KO:K10012===arnC, pmrF===undecaprenyl-phosphate 4-deoxy-4-formamido-L-arabinose transferase [EC:2.4.2.53]	0	32.7805	33.1553	33.1205	33.0702	33.1952	33.1052	33.5827	33.492	32.6389	32.7176	32.7899	32.7536	32.5628	32.7067	33.3138	32.8133	32.7021	32.8576	33.0426	32.8337	4	4	4	4	4	0.075631	0.244097	-0.31217	0.03029	0.059057	0.30663	0.371769	0.74741	0.18248	0.171374	0.378834	0.17263	0.009578
Pseudomonas sp. Root9	2644620200	UDP-4-amino-4-deoxy-L-arabinose formyltransferase / UDP-glucuronic acid dehydrogenase (UDP-4-keto-hexauronic acid decarboxylating)	46	76.2	323.31	COG0223===Methionyl-tRNA formyltransferase	pfam01370===Epimerase<<>>pfam02911===Formyl_trans_C<<>>pfam00551===Formyl_trans_N	TIGR00460===methionyl-tRNA formyltransferase	EC:1.1.1.305===UDP-glucuronic acid oxidase (UDP-4-keto-hexauronic acid decarboxylating).<<>>EC:2.1.2.13===UDP-4-amino-4-deoxy-L-arabinose formyltransferase.	KO:K10011===arnA, pmrI===UDP-4-amino-4-deoxy-L-arabinose formyltransferase / UDP-glucuronic acid dehydrogenase (UDP-4-keto-hexauronic acid decarboxylating) [EC:2.1.2.13 1.1.1.305]	0	35.8842	35.7919	36.1238	36.2409	36.345	36.4192	36.6791	36.5318	35.7035	35.6095	35.9111	35.634	35.9984	36.0999	36.105	36.1179	35.8637	36.0006	36.0666	36.114	4	4	4	4	4	0.010906	0.071958	-0.48358	0.061646	0.104078	0.29567	0.555547	0.843214	-0.07012	0.993304	0.996771	-0.00104	0.000238
Pseudomonas sp. Root9	2644620201	undecaprenyl phosphate-alpha-L-ara4FN deformylase	14	42.5	71.227	COG0726===Peptidoglycan/xylan/chitin deacetylase, PgdA/CDA1 family	pfam01522===Polysacc_deac_1	0	EC:3.5.1.-===Hydrolases. Acting on carbon-nitrogen bonds, other than peptide bonds. In linear amides.	KO:K13014===arnD===undecaprenyl phosphate-alpha-L-ara4FN deformylase [EC:3.5.1.-]	0	30.9022	30.653	31.4801	31.4299	31.4265	31.2345	31.722	32.3274	30.914	31.367	31.5786	31.2492	30.577	30.7136	31.5058	31.3355	31.0708	31.0143	30.9538	31.4153	4	4	4	4	4	0.124314	0.322521	-0.56128	0.539508	0.61235	-0.16086	0.793976	0.941748	0.08333	0.990857	0.996771	0.00275	0.208819
Pseudomonas sp. Root9	2644620202	4-amino-4-deoxy-L-arabinose transferase	12	26.3	60.433	COG1807===4-amino-4-deoxy-L-arabinose transferase or related glycosyltransferase of PMT family	pfam02366===PMT	0	EC:2.4.2.43===Lipid IV(A) 4-amino-4-deoxy-L-arabinosyltransferase.	KO:K07264===arnT, pmrK===4-amino-4-deoxy-L-arabinose transferase [EC:2.4.2.43]	0	30.2131	30.0989	30.4735	29.8989	30.9207	30.8009	31.2815	30.8318	30.1669	30.3823	30.4703	30.4773	30.5904	30.6447	30.9743	30.368	30.0008	30.3103	30.4133	30.7656	4	4	4	4	4	0.002965	0.030157	-0.78762	0.207609	0.279808	-0.20307	0.03427	0.298222	-0.47321	0.351228	0.560315	-0.20137	0.006338
Pseudomonas sp. Root9	2644620203	undecaprenyl phosphate-alpha-L-ara4N flippase subunit ArnE	1	6.1	1.5542	0	pfam00892===EamA	0	0	KO:K12962===arnE===undecaprenyl phosphate-alpha-L-ara4N flippase subunit ArnE	0	NA	NA	NA	NA	NA	NA	NA	NA	NA	NA	NA	NA	NA	NA	NA	NA	NA	NA	NA	25.5385	0	0	0	0	1	NA	NA	NA	NA	NA	NA	NA	NA	NA	NA	NA	NA	NA
Pseudomonas sp. Root9	2644620205	UDPglucose 6-dehydrogenase	29	68.7	323.31	COG1004===UDP-glucose 6-dehydrogenase	pfam03720===UDPG_MGDP_dh_C<<>>pfam03721===UDPG_MGDP_dh_N<<>>pfam00984===UDPG_MGDP_dh	TIGR03026===nucleotide sugar dehydrogenase	EC:1.1.1.22===UDP-glucose 6-dehydrogenase.	KO:K00012===UGDH, ugd===UDPglucose 6-dehydrogenase [EC:1.1.1.22]	0	33.6895	33.8452	33.9477	34.1328	33.8643	34.2225	34.6672	34.0849	33.6212	33.3006	33.6678	33.2	33.9216	33.959	33.7373	34.0583	33.8606	33.8638	34.0746	33.8776	4	4	4	4	4	0.178476	0.391064	-0.30593	0.023298	0.048461	0.4564	0.898994	0.971391	-0.01525	0.89169	0.937898	-0.01531	0.012402
Pseudomonas sp. Root9	2644620206	4-amino-4-deoxy-L-arabinose transferase	4	9.4	14.042	COG1807===4-amino-4-deoxy-L-arabinose transferase or related glycosyltransferase of PMT family	pfam13231===PMT_2	0	0	0	0	28.739	28.5487	28.9431	28.6053	28.4289	28.8065	29.3138	NA	29.3643	29.4342	29.2279	NA	28.7761	28.8147	29.3703	29.2472	28.8051	28.9769	28.7641	28.9762	4	3	3	4	4	0.64636	0.8034	-0.1407	0.002092	0.008006	-0.63312	0.108023	0.464815	-0.34307	0.158845	0.361022	-0.17155	0.189645
Pseudomonas sp. Root9	2644620209	Enoyl-CoA hydratase/isomerase	15	52.6	151.58	0	pfam16113===ECH_2	0	0	0	0	31.3234	31.2986	31.167	31.4209	30.9359	31.0016	30.8521	31.0962	29.87	29.8179	29.8858	29.7711	30.8286	31.3752	31.5081	30.9512	31.0962	31.5055	31.6657	30.8717	4	4	4	4	4	0.004087	0.037071	0.33103	6e-06	0.000176	1.46628	0.474955	0.800022	0.1367	0.930825	0.96314	0.01771	1.7e-05
Pseudomonas sp. Root9	2644620210	Acyl-CoA dehydrogenase	20	64	323.31	COG1960===Acyl-CoA dehydrogenase related to the alkylation response protein AidB	pfam00441===Acyl-CoA_dh_1<<>>pfam02770===Acyl-CoA_dh_M<<>>pfam02771===Acyl-CoA_dh_N	0	0	0	0	32.8548	32.8241	33.0852	33.1168	32.5008	32.3558	32.3804	32.5781	32.6341	32.604	32.9967	32.7394	32.683	32.7712	32.7669	32.9095	32.9361	32.7992	32.8951	33.27	4	4	4	4	4	0.002062	0.02432	0.51649	0.102509	0.15677	0.2267	0.089807	0.432171	0.18761	0.971002	0.988033	-0.00485	0.039246
Pseudomonas sp. Root9	2644620212	enoyl-CoA hydratase	13	55.3	162.23	COG1024===Enoyl-CoA hydratase/carnithine racemase	pfam00378===ECH_1	0	EC:4.2.1.17===Enoyl-CoA hydratase.	KO:K01692===paaF, echA===enoyl-CoA hydratase [EC:4.2.1.17]	0	32.5646	32.5697	32.7394	32.8018	32.1626	32.3152	32.0008	31.9376	33.3543	33.4062	33.3444	33.4495	32.5432	32.7902	32.7279	32.7427	32.8654	32.715	32.847	32.9973	4	4	4	4	4	0.002249	0.025694	0.56483	0.000395	0.002489	-0.7197	0.70564	0.906528	-0.0321	0.065765	0.213867	-0.18731	0.000299
Pseudomonas sp. Root9	2644620213	Acyl-CoA dehydrogenase	11	32.8	36.943	COG1960===Acyl-CoA dehydrogenase related to the alkylation response protein AidB	pfam02771===Acyl-CoA_dh_N<<>>pfam00441===Acyl-CoA_dh_1<<>>pfam02770===Acyl-CoA_dh_M	0	0	KO:K00257===E1.3.99.-===	0	28.1926	28.0496	NA	NA	28.0873	28.0707	NA	NA	29.4068	29.2054	28.7179	28.9928	NA	28.2777	28.4307	27.7838	28.2699	28.8685	28.2642	27.9192	2	2	4	3	4	0.660838	0.8144	0.04213	0.004509	0.013944	-0.9596	0.852083	0.959911	-0.04294	0.379777	0.584187	-0.20932	0.006432
Pseudomonas sp. Root9	2644620214	acetyl-CoA C-acetyltransferase	11	47	74.326	COG0183===Acetyl-CoA acetyltransferase	pfam02803===Thiolase_C<<>>pfam00108===Thiolase_N	TIGR01930===acetyl-CoA acetyltransferases	EC:2.3.1.9===Acetyl-CoA C-acetyltransferase.	KO:K00626===E2.3.1.9, atoB===acetyl-CoA C-acetyltransferase [EC:2.3.1.9]	0	29.5786	29.2127	29.6364	29.6098	29.1693	29.5241	28.9713	29.4087	30.5309	29.7968	30.142	30.32	29.6225	29.54	28.9657	29.5588	29.5675	29.4108	29.4554	29.2298	4	4	4	4	4	0.181762	0.394666	0.24105	0.013081	0.031192	-0.68806	0.650937	0.885349	0.08763	0.475152	0.667697	0.0935	0.003864
Pseudomonas sp. Root9	2644620217	putative membrane protein	1	4.4	3.6415	COG3781===Predicted membrane chloride channel, bestrophin family	pfam01062===Bestrophin	0	0	KO:K08994===yneE===putative membrane protein	0	NA	NA	NA	NA	NA	NA	NA	NA	NA	NA	NA	25.573	NA	NA	NA	NA	NA	NA	NA	NA	0	0	1	0	0	NA	NA	NA	NA	NA	NA	NA	NA	NA	NA	NA	NA	NA
Pseudomonas sp. Root9	2644620218	Tfp pilus assembly protein PilF	12	44	67.462	COG3063===Tfp pilus assembly protein PilF	pfam14561===TPR_20	0	0	0	0	29.7151	29.8228	30.0186	30.3635	29.5945	29.4267	29.6741	29.4247	30.8186	30.6779	30.9633	30.7017	29.9581	29.9002	29.7165	30.1912	30.0985	29.6759	29.6645	29.8413	4	4	4	4	4	0.042962	0.174403	0.45	0.00578	0.016901	-0.81039	0.832028	0.952641	0.0385	0.398954	0.601343	0.15994	9e-06
Pseudomonas sp. Root9	2644620219	circadian clock protein KaiC	19	49.1	213.15	COG0467===RecA-superfamily ATPase, KaiC/GvpD/RAD55 family	pfam06745===ATPase	0	0	KO:K08482===kaiC===circadian clock protein KaiC	0	32.1887	32.2263	32.1878	31.6423	31.3194	31.3237	30.6024	31.2375	32.8906	32.7726	32.8627	32.7362	31.7911	31.4951	31.0668	31.819	32.188	31.9585	32.0957	32.7239	4	4	4	4	4	0.006191	0.049434	0.9405	0.009915	0.025581	-0.75426	0.061977	0.368482	0.51824	0.441627	0.637735	-0.18022	0.001713
Pseudomonas sp. Root9	2644620220	His Kinase A (phospho-acceptor) domain-containing protein	12	28.6	65.4	0	pfam02518===HATPase_c<<>>pfam00072===Response_reg<<>>pfam00512===HisKA	0	0	0	0	28.6372	29.0455	28.6671	28.7418	27.8851	27.2489	27.7237	27.0555	29.3476	29.7459	28.5351	29.9535	27.3962	27.724	27.2329	28.2005	28.9156	28.2128	28.6056	29.5769	4	4	4	4	4	0.003088	0.030793	1.29462	0.138883	0.20136	-0.62261	0.007667	0.181434	1.13451	0.866154	0.927083	-0.05478	0.003428
Pseudomonas sp. Root9	2644620221	Response regulator receiver domain-containing protein	6	64.8	99.273	0	pfam00072===Response_reg	0	0	0	0	31.6947	31.0899	32.1556	31.5934	31.2239	31.3994	31.453	31.5574	31.9079	32.0803	32.3424	32.0206	31.2184	31.2816	31.3731	30.8678	31.8978	31.5579	31.9585	31.6349	4	4	4	4	4	0.388008	0.616425	0.22496	0.127337	0.187624	-0.45442	0.134136	0.497157	0.4482	0.618026	0.770307	-0.12888	0.001375
Pseudomonas sp. Root9	2644620222	Signal transduction histidine kinase	22	52.4	157.46	COG0642===Signal transduction histidine kinase	pfam00072===Response_reg<<>>pfam02518===HATPase_c<<>>pfam00512===HisKA	0	0	0	0	31.5055	31.5235	31.3824	31.4968	31.5348	31.6249	31.4896	31.7612	32.1427	31.8776	32.0782	31.9715	31.6737	31.7571	31.7797	31.6004	31.4551	31.6408	31.5761	31.8466	4	4	4	4	4	0.128897	0.329543	-0.12558	0.000649	0.003373	-0.54044	0.005594	0.159206	-0.22569	0.159619	0.361925	-0.15263	0.002566
Pseudomonas sp. Root9	2644620223	two-component system, chemotaxis family, response regulator CheB	5	38.2	55.168	0	pfam01339===CheB_methylest	0	EC:3.1.1.61===Protein-glutamate methylesterase.	KO:K03412===cheB===two-component system, chemotaxis family, response regulator CheB [EC:3.1.1.61]	0	NA	28.9709	28.9427	28.7989	28.7177	28.6936	28.7278	28.3967	29.1232	28.9371	29.0145	29.292	28.6938	NA	28.9147	28.4803	29.0057	28.656	28.8296	28.575	3	4	4	3	4	0.038242	0.161178	0.27023	0.102728	0.156974	-0.18751	0.234144	0.627005	0.20794	0.270523	0.492957	0.13761	0.006089
Pseudomonas sp. Root9	2644620224	MCP methyltransferase, CheR-type	13	50.2	41.868	COG1352===Methylase of chemotaxis methyl-accepting proteins	pfam01739===CheR<<>>pfam03705===CheR_N	0	EC:2.1.1.80===Protein-glutamate O-methyltransferase.	KO:K00575===cheR===chemotaxis protein methyltransferase CheR [EC:2.1.1.80]	2336===MCP methyltransferase, CheR-type	29.5103	29.3334	29.5517	29.8017	29.325	29.7204	29.4853	29.9103	29.6819	29.7373	29.8199	29.5387	29.4159	29.706	29.842	29.7842	29.0786	29.3715	29.4489	29.5604	4	4	4	4	4	0.718941	0.851724	-0.06096	0.256308	0.332778	-0.14517	0.347414	0.720938	-0.13775	0.239463	0.457784	0.1844	0.58293
Pseudomonas sp. Root9	2644620225	Signal transduction histidine kinase	57	51.7	323.31	COG0642===Signal transduction histidine kinase	pfam05227===CHASE3<<>>pfam02518===HATPase_c<<>>pfam13185===GAF_2<<>>pfam00512===HisKA<<>>pfam00072===Response_reg	0	0	0	0	33.6801	33.6491	33.6712	33.9701	33.6917	33.7019	33.7359	33.8891	33.8371	33.6033	33.8804	33.9333	33.7159	33.735	33.7812	33.6507	33.5011	33.6852	33.6164	33.4963	4	4	4	4	4	0.897893	0.952039	-0.012	0.525906	0.600279	-0.0709	0.800125	0.944383	0.02195	0.118546	0.302332	0.1679	0.523558
Pseudomonas sp. Root9	2644620226	Response regulator receiver domain-containing protein	6	65	124.08	0	pfam00072===Response_reg	0	0	0	0	30.345	30.2575	31.3138	31.0913	29.8463	29.7012	29.9646	30.3806	30.7388	31.629	31.9169	31.7272	30.7814	29.8322	30.5422	30.4249	30.9728	29.9791	30.8476	31.1163	4	4	4	4	4	0.053002	0.20056	0.77873	0.090176	0.141221	-0.75105	0.327781	0.701486	0.35674	0.952284	0.975568	0.02297	0.004459
Pseudomonas sp. Root9	2644620227	Uncharacterized conserved protein	22	56.9	112.66	COG5361===Uncharacterized conserved protein	pfam06742===DUF1214<<>>pfam06863===DUF1254	0	0	0	0	31.5253	31.5467	31.8075	31.4712	31.222	31.6388	31.5099	30.9869	31.7114	31.4707	31.7675	31.6155	31.7453	31.7569	31.4007	31.575	31.5889	31.4389	31.7515	31.2371	4	4	4	4	4	0.198051	0.416508	0.24825	0.608607	0.675885	-0.05363	0.787074	0.938633	-0.03181	0.554914	0.729281	0.0836	0.129942
Pseudomonas sp. Root9	2644620228	Protein of unknown function (DUF3313)	13	72.2	170.2	0	pfam11769===DUF3313	0	0	0	0	29.9916	30.0634	29.2088	29.8846	30.4923	30.1438	29.4709	30.1435	31.9035	32.3372	32.2606	32.4963	29.9889	29.9519	29.7301	30.4324	30.6603	29.9061	30.2588	31.0699	4	4	4	4	4	0.379154	0.60758	-0.27554	0.000116	0.001153	-2.46233	0.370773	0.74741	-0.23872	0.077485	0.236384	-0.6867	0.000363
Pseudomonas sp. Root9	2644620229	aspartate racemase	4	24.9	21.966	COG1794===Aspartate/glutamate racemase	pfam01177===Asp_Glu_race	TIGR00035===aspartate racemase	EC:5.1.1.13===Aspartate racemase.	KO:K01779===E5.1.1.13===aspartate racemase [EC:5.1.1.13]	0	27.9039	NA	27.7425	NA	27.3633	27.4336	27.9382	27.7307	NA	28.3123	NA	28.5267	27.5636	27.2969	NA	27.507	27.6591	NA	27.8909	27.9108	2	4	2	3	3	0.255999	0.486607	0.20671	0.053781	0.09313	-0.59638	0.057387	0.360168	0.3673	0.981559	0.991852	0.00289	0.011973
Pseudomonas sp. Root9	2644620230	putative acetyltransferase	2	15.3	3.1335	COG1670===Protein N-acetyltransferase, RimJ/RimL family	pfam00583===Acetyltransf_1	0	EC:2.3.1.-===Transferases. Acyltransferases. Transferring groups other than amino-acyl groups.	KO:K03825===yhhY===putative acetyltransferase [EC:2.3.1.-]	0	NA	NA	NA	NA	NA	NA	NA	NA	NA	NA	NA	NA	NA	NA	NA	NA	NA	26.287	NA	NA	0	0	0	0	1	NA	NA	NA	NA	NA	NA	NA	NA	NA	NA	NA	NA	NA
Pseudomonas sp. Root9	2644620231	regulatory protein, luxR family	1	5.9	5.5323	0	pfam00196===GerE	0	0	0	0	NA	NA	NA	NA	NA	NA	NA	NA	NA	NA	NA	26.0844	NA	NA	NA	NA	NA	NA	NA	NA	0	0	1	0	0	NA	NA	NA	NA	NA	NA	NA	NA	NA	NA	NA	NA	NA
Pseudomonas sp. Root9	2644620234	Acetoin utilization deacetylase AcuC	5	21.6	2.5544	COG0123===Acetoin utilization deacetylase AcuC or a related deacetylase	pfam00850===Hist_deacetyl	0	0	0	0	27.9112	NA	NA	NA	NA	28.3665	27.6968	29.1123	26.6906	27.5816	28.6829	27.8397	28.8541	NA	NA	NA	NA	NA	28.125	NA	1	3	4	1	1	NA	NA	NA	NA	NA	NA	NA	NA	NA	NA	NA	NA	0.28701
Pseudomonas sp. Root9	2644620235	glycerate kinase	4	11.3	2.7562	COG1929===Glycerate kinase	pfam02595===Gly_kinase	TIGR00045===glycerate kinase	EC:2.7.1.31===Glycerate 3-kinase.	KO:K00865===glxK===glycerate kinase [EC:2.7.1.31]	0	NA	NA	NA	NA	NA	NA	NA	NA	NA	NA	27.8877	NA	NA	NA	NA	NA	NA	NA	NA	NA	0	0	1	0	0	NA	NA	NA	NA	NA	NA	NA	NA	NA	NA	NA	NA	NA
Pseudomonas sp. Root9	2644620236	transcriptional regulator, CdaR family	11	34.7	65.399	COG3835===Sugar diacid utilization regulator	pfam05651===Diacid_rec<<>>pfam13556===HTH_30	0	0	KO:K02647===cdaR===carbohydrate diacid regulator	2266===transcriptional regulator, CdaR family	28.0276	28.5814	28.0167	28.0138	27.9073	NA	NA	27.8877	28.9164	29.1868	29.6677	29.4313	28.054	28.6155	27.5866	28.4141	28.533	28.1089	28.2836	27.8493	4	2	4	4	4	0.158572	0.364156	0.26238	0.001884	0.007476	-1.14066	0.978019	0.993975	-0.0077	0.871991	0.928819	-0.03384	0.003128
Pseudomonas sp. Root9	2644620237	Sugar phosphate permease	2	5	4.0634	COG2271===Sugar phosphate permease	pfam07690===MFS_1	0	0	0	0	NA	NA	NA	NA	NA	NA	NA	NA	NA	NA	NA	NA	NA	NA	NA	27.1928	NA	NA	NA	NA	0	0	0	1	0	NA	NA	NA	NA	NA	NA	NA	NA	NA	NA	NA	NA	NA
Pseudomonas sp. Root9	2644620238	NAD(P)-dependent dehydrogenase, short-chain alcohol dehydrogenase family	4	25.6	21.394	COG1028===NAD(P)-dependent dehydrogenase, short-chain alcohol dehydrogenase family	pfam13561===adh_short_C2	0	0	0	0	NA	NA	NA	27.3161	NA	NA	NA	NA	NA	28.489	NA	28.1386	NA	NA	NA	NA	NA	NA	NA	27.6964	1	0	2	0	1	NA	NA	NA	NA	NA	NA	NA	NA	NA	NA	NA	NA	NA
Pseudomonas sp. Root9	2644620240	Predicted oxidoreductase	21	76.5	323.31	COG0667===Predicted oxidoreductase (related to aryl-alcohol dehydrogenase)	pfam00248===Aldo_ket_red	0	0	0	0	33.7207	33.7722	33.8811	33.9957	33.717	33.3378	33.5799	33.7549	34.3627	34.4387	34.5927	34.562	33.6083	33.84	33.7989	33.753	33.9922	33.8189	33.8689	34.1479	4	4	4	4	4	0.079667	0.250631	0.24501	0.000228	0.001764	-0.64662	0.289462	0.679198	0.09236	0.276718	0.497532	-0.11452	0.000551
Pseudomonas sp. Root9	2644620244	4-hydroxyphenylpyruvate dioxygenase	14	54.2	175.86	COG3185===4-hydroxyphenylpyruvate dioxygenase and related hemolysins	pfam14696===Glyoxalase_5<<>>pfam00903===Glyoxalase	TIGR01263===4-hydroxyphenylpyruvate dioxygenase	EC:1.13.11.27===4-hydroxyphenylpyruvate dioxygenase.	KO:K00457===HPD, hppD===4-hydroxyphenylpyruvate dioxygenase [EC:1.13.11.27]	616===4-hydroxyphenylpyruvate dioxygenase (EC 1.13.11.27)	30.4937	30.5854	30.432	30.6159	30.9457	31.3835	30.8579	31.0794	31.6353	31.1768	31.7237	31.5899	30.3002	30.4802	30.268	30.7861	31.4145	30.2473	30.7487	30.9169	4	4	4	4	4	0.013498	0.082487	-0.5349	0.001987	0.007733	-0.99966	0.59476	0.856765	0.07314	0.302435	0.520441	-0.30009	0.032148
Pseudomonas sp. Root9	2644620251	EAL domain, c-di-GMP-specific phosphodiesterase class I (or its enzymatically inactive variant)	8	23	36.206	COG2200===EAL domain, c-di-GMP-specific phosphodiesterase class I (or its enzymatically inactive variant)	pfam00563===EAL<<>>pfam12792===CSS-motif	0	0	0	0	NA	NA	26.9888	27.4608	27.487	NA	NA	NA	28.696	29.554	28.8992	28.8661	27.6852	27.6675	NA	NA	27.4541	27.1143	NA	27.383	2	1	4	2	3	NA	NA	NA	0.018419	0.040607	-1.77901	0.306259	0.690955	-0.45155	0.766847	0.861287	-0.09231	NA
Pseudomonas sp. Root9	2644620252	hypothetical protein	14	70.2	210.42	0	0	0	0	0	0	35.5564	35.7157	35.5208	35.9185	36.1189	35.7808	35.9406	35.9341	35.8636	35.9732	35.8872	36.0783	36.0334	35.8356	35.7803	36.0025	35.5553	35.7674	35.7022	35.9926	4	4	4	4	4	0.061634	0.2179	-0.26574	0.04952	0.087408	-0.27269	0.082258	0.411472	-0.23508	0.573348	0.739025	-0.07648	0.937471
Pseudomonas sp. Root9	2644620253	protein of unknown function (DUF4946)	2	8.4	4.2666	0	pfam16304===DUF4946	0	0	0	0	NA	NA	NA	NA	NA	NA	NA	NA	NA	NA	NA	27.3842	NA	NA	NA	NA	NA	NA	NA	NA	0	0	1	0	0	NA	NA	NA	NA	NA	NA	NA	NA	NA	NA	NA	NA	NA
Pseudomonas sp. Root9	2644620254	lactoylglutathione lyase	9	78	183.61	COG0346===Catechol 2,3-dioxygenase or other lactoylglutathione lyase family enzyme	pfam00903===Glyoxalase	TIGR00068===lactoylglutathione lyase	EC:4.4.1.5===Lactoylglutathione lyase.	KO:K01759===GLO1, gloA===lactoylglutathione lyase [EC:4.4.1.5]	0	34.0256	33.6883	33.8142	33.7716	33.6398	34.011	33.4678	33.4561	33.7351	33.5618	34.0233	33.5606	33.809	33.8293	33.7929	33.5253	33.7724	33.7945	33.6568	33.2459	4	4	4	4	4	0.278823	0.510098	0.18122	0.457692	0.535581	0.10471	0.43021	0.781404	0.08578	0.218498	0.434142	0.20751	0.667529
Pseudomonas sp. Root9	2644620255	alkyl hydroperoxide reductase subunit F	19	39.5	75.031	COG3634===Alkyl hydroperoxide reductase subunit AhpF	pfam07992===Pyr_redox_2<<>>pfam13192===Thioredoxin_3	TIGR03140===alkyl hydroperoxide reductase subunit F	EC:1.6.4.-===Oxidoreductases. Acting on NADH or NADPH. With a disulfide as acceptor.	KO:K03387===ahpF===alkyl hydroperoxide reductase subunit F [EC:1.6.4.-]	0	32.4791	32.5162	32.9023	32.7633	31.9535	32.227	32.9325	32.5058	31.9976	31.249	31.9594	31.0056	32.6534	32.6322	32.5442	32.8383	31.8218	31.6762	32.0374	31.534	4	4	4	4	4	0.320048	0.553899	0.26053	0.015077	0.034726	1.11234	0.988551	0.997401	-0.00179	0.000908	0.017508	0.89791	0.041371
Pseudomonas sp. Root9	2644620256	peroxiredoxin (alkyl hydroperoxide reductase subunit C)	16	78.6	296.47	COG0450===Alkyl hydroperoxide reductase subunit AhpC (peroxiredoxin)	pfam00578===AhpC-TSA<<>>pfam10417===1-cysPrx_C	TIGR03137===peroxiredoxin	EC:1.11.1.15===Peroxiredoxin.	KO:K03386===E1.11.1.15, PRDX, ahpC===peroxiredoxin (alkyl hydroperoxide reductase subunit C) [EC:1.11.1.15]	0	35.9303	35.7059	35.8882	35.6663	35.8225	36.0076	35.7749	36.077	36.3789	36.5322	36.4809	36.6161	35.861	36.0572	35.9868	35.9257	35.9598	36.0004	35.9353	36.1712	4	4	4	4	4	0.255643	0.486607	-0.12277	0.000201	0.001625	-0.70434	0.093543	0.436987	-0.16001	0.0425	0.16967	-0.21898	0.000932
Pseudomonas sp. Root9	2644620258	replication region DNA-binding N-term	15	49.3	153.67	0	pfam11740===KfrA_N	0	0	0	0	32.0196	32.071	31.7734	32.1348	31.7963	32.0044	32.2602	31.8306	31.6298	30.9849	31.6019	31.1822	32.1882	31.7609	31.5698	31.9736	31.5097	31.2795	31.5647	30.8075	4	4	4	4	4	0.846636	0.921907	0.0268	0.018263	0.040326	0.65	0.452729	0.784897	0.12655	0.018364	0.103896	0.70932	0.021001
Pseudomonas sp. Root9	2644620259	NADPH-glutathione reductase	20	61.3	323.31	COG1249===Pyruvate/2-oxoglutarate dehydrogenase complex, dihydrolipoamide dehydrogenase (E3) component or related enzyme	pfam02852===Pyr_redox_dim<<>>pfam07992===Pyr_redox_2	TIGR01421===glutathione-disulfide reductase, animal/bacterial<<>>TIGR01424===glutathione-disulfide reductase, plant	EC:1.8.1.7===Glutathione-disulfide reductase.	KO:K00383===GSR, gor===glutathione reductase (NADPH) [EC:1.8.1.7]	1730===NADPH-glutathione reductase (EC 1.8.1.7)	33.4092	33.3219	33.266	33.448	33.0289	33.142	33.1204	33.0241	33.4475	33.1227	33.4124	33.1165	33.2415	33.2706	33.1038	33.1978	33.1709	33.0603	33.0388	33.1373	4	4	4	4	4	0.001979	0.023826	0.28241	0.428873	0.508154	0.0865	0.029027	0.282751	0.15784	0.002974	0.036743	0.25947	0.113972
Pseudomonas sp. Root9	2644620260	UDP-glucose pyrophosphorylase	20	69.9	323.31	COG1210===UTP-glucose-1-phosphate uridylyltransferase	pfam00483===NTP_transferase	TIGR01099===UTP--glucose-1-phosphate uridylyltransferase	EC:2.7.7.9===UTP--glucose-1-phosphate uridylyltransferase.	KO:K00963===UGP2, galU, galF===UTP--glucose-1-phosphate uridylyltransferase [EC:2.7.7.9]	1689===UDP-glucose pyrophosphorylase (EC 2.7.7.9)	35.796	35.7767	35.843	35.7618	35.5921	35.7697	35.6878	36.1391	35.8485	35.725	35.7453	35.9372	35.7684	35.7595	36.1188	35.8329	35.7339	35.7273	35.8568	36.0345	4	4	4	4	4	0.983104	0.99308	-0.00277	0.727623	0.778458	-0.0196	0.441774	0.781911	-0.0755	0.592216	0.75019	-0.04373	0.902725
Pseudomonas sp. Root9	2644620271	hypothetical protein	3	30.1	23.932	0	0	0	0	0	0	28.6856	29.7773	27.8072	28.2896	29.3191	28.0707	28.1435	27.9898	NA	NA	NA	29.0937	28.1504	27.7203	28.5181	28.0888	29.4058	28.7899	27.9853	27.3157	4	4	1	4	4	0.639935	0.799716	0.25918	NA	NA	NA	0.313639	0.692288	0.52054	0.683498	0.809501	0.26577	NA
Pseudomonas sp. Root9	2644620272	hypothetical protein	1	11.8	4.4335	0	0	0	0	0	0	NA	NA	NA	NA	NA	NA	NA	NA	NA	NA	NA	NA	NA	NA	NA	NA	NA	NA	NA	26.4152	0	0	0	0	1	NA	NA	NA	NA	NA	NA	NA	NA	NA	NA	NA	NA	NA
Pseudomonas sp. Root9	2644620273	hypothetical protein	8	69.8	143.17	0	0	0	0	0	0	33.6597	33.3922	33.5959	33.7663	33.6148	33.0991	33.3228	33.1909	32.7964	32.9091	33.4103	33.7023	32.8408	33.2375	33.6259	33.3994	33.1353	33.4023	33.4943	33.0131	4	4	4	4	4	0.079283	0.250246	0.29661	0.157316	0.222061	0.39896	0.143432	0.508708	0.3276	0.051567	0.19064	0.34227	0.690104
Pseudomonas sp. Root9	2644620274	protein of unknown function (DUF1883)	3	38	12.866	0	pfam08980===DUF1883	0	0	0	0	29.5499	29.1868	28.9853	29.2287	30.8137	29.7437	29.0421	28.7549	29.0648	28.6785	28.3304	29.6496	29.2516	29.4121	29.4885	29.07	29.9376	29.8744	29.0939	29.3267	4	4	4	4	4	0.506075	0.710375	-0.35092	0.372505	0.453116	0.30689	0.666016	0.893923	-0.06786	0.23817	0.457508	-0.32046	0.276229
Pseudomonas sp. Root9	2644620275	hypothetical protein	2	56.4	73.705	0	0	0	0	0	0	29.7877	29.2681	30.0612	29.5517	28.6645	28.9304	29.4725	29.9659	29.1035	28.2709	28.3121	28.4111	28.4794	29.0584	30.0343	28.4326	27.9631	29.873	29.2008	29.289	4	4	4	4	4	0.278899	0.510098	0.40884	0.004665	0.014335	1.14278	0.175763	0.560076	0.666	0.249446	0.470416	0.58573	0.086878
Pseudomonas sp. Root9	2644620276	alkylated DNA repair protein (DNA oxidative demethylase)	3	17.6	18.907	COG3145===Alkylated DNA repair dioxygenase AlkB	pfam13532===2OG-FeII_Oxy_2	TIGR00568===DNA alkylation damage repair protein AlkB	EC:1.14.11.33===DNA oxidative demethylase.	KO:K03919===alkB===alkylated DNA repair protein (DNA oxidative demethylase) [EC:1.14.11.33]	0	NA	26.4603	26.4454	27.502	NA	NA	NA	NA	26.4269	NA	NA	NA	NA	26.4819	26.4191	26.32	26.3863	NA	26.2964	NA	3	0	1	3	2	NA	NA	NA	NA	NA	NA	0.375334	0.749347	0.3956	0.317425	0.5353	0.46129	NA
Pseudomonas sp. Root9	2644620278	nitronate monooxygenase	12	41.8	213.27	COG2070===NAD(P)H-dependent flavin oxidoreductase YrpB, nitropropane dioxygenase family	pfam03060===NMO	0	EC:1.13.12.16===Nitronate monooxygenase.	KO:K00459===ncd2, npd===nitronate monooxygenase [EC:1.13.12.16]	0	31.2205	30.4893	30.9331	31.2291	31.3563	31.0921	31.2939	31.3241	31.6347	31.0861	31.6422	31.4257	31.5254	31.146	31.1213	31.2239	31.2401	30.8202	31.4078	31.1464	4	4	4	4	4	0.18514	0.399138	-0.29861	0.07303	0.119453	-0.47919	0.211234	0.600655	-0.28617	0.420925	0.619284	-0.18561	0.273219
Pseudomonas sp. Root9	2644620279	molybdate transport system substrate-binding protein	6	29.6	10.554	COG0725===ABC-type molybdate transport system, periplasmic component	pfam13531===SBP_bac_11	TIGR01256===molybdenum ABC transporter, periplasmic molybdate-binding protein	0	KO:K02020===modA===molybdate transport system substrate-binding protein	0	29.741	29.722	30.0696	30.3371	29.6633	28.9178	27.5731	28.7991	29.5452	30.0083	29.805	29.8066	29.7421	29.7596	30.1919	29.7496	29.612	NA	29.2433	30.1713	4	4	4	4	3	0.059793	0.213716	1.22914	0.358641	0.44003	0.17616	0.58417	0.850478	0.10666	0.408494	0.606882	0.29189	0.090403
Pseudomonas sp. Root9	2644620281	molybdate transport system ATP-binding protein	4	13.4	4.2106	COG4148===ABC-type molybdate transport system, ATPase component	pfam00005===ABC_tran<<>>pfam03459===TOBE	TIGR00638===molybdenum-pterin binding domain<<>>TIGR02142===molybdenum ABC transporter, ATP-binding protein	EC:3.6.3.29===Molybdate-transporting ATPase.	KO:K02017===modC===molybdate transport system ATP-binding protein [EC:3.6.3.29]	0	NA	NA	NA	NA	NA	NA	NA	NA	NA	NA	NA	NA	NA	NA	NA	NA	NA	27.413	NA	NA	0	0	0	0	1	NA	NA	NA	NA	NA	NA	NA	NA	NA	NA	NA	NA	NA
Pseudomonas sp. Root9	2644620282	DNA topoisomerase-1	7	20.3	16.561	COG3569===DNA topoisomerase IB	pfam01028===Topoisom_I	0	EC:5.99.1.2===DNA topoisomerase.	KO:K03168===topA===DNA topoisomerase I [EC:5.99.1.2]	0	28.4264	28.7236	29.3916	29.2713	NA	28.5955	NA	NA	28.3269	28.9914	29.4378	29.2877	NA	28.8676	28.8533	29.3328	29.0167	NA	28.0827	29.301	4	1	4	3	3	NA	NA	NA	0.869097	0.895328	-0.05772	0.824937	0.950463	-0.06467	0.743945	0.846957	0.15307	NA
Pseudomonas sp. Root9	2644620285	hypothetical protein	2	17.9	10.01	0	0	0	0	0	0	29.7919	29.8908	29.8944	30.3961	29.1449	29.6923	29.715	29.9215	29.5062	29.7102	29.6019	29.0765	30.005	29.8724	29.9124	29.9358	30.1803	29.7392	30.0144	29.9366	4	4	4	4	4	0.133509	0.332605	0.37489	0.037005	0.069076	0.51961	0.684413	0.902273	0.0619	0.881609	0.932918	0.02567	0.529316
Pseudomonas sp. Root9	2644620289	ArsR family transcriptional regulator	3	31.4	7.5651	0	pfam01022===HTH_5	0	0	KO:K03892===arsR===ArsR family transcriptional regulator	0	26.0504	25.8896	26.023	26.6765	NA	26.1739	NA	NA	26.5935	NA	NA	26.6168	26.3624	26.4448	NA	NA	26.3082	NA	NA	NA	4	1	2	2	1	NA	NA	NA	0.084863	0.134838	-0.44525	0.261976	0.663038	-0.24369	NA	NA	NA	NA
Pseudomonas sp. Root9	2644620292	Protein-tyrosine-phosphatase	4	35	15.196	COG0394===Protein-tyrosine-phosphatase	pfam01451===LMWPc	0	0	0	0	NA	NA	NA	NA	NA	NA	NA	NA	NA	28.9361	NA	28.7601	NA	NA	28.1644	NA	NA	NA	NA	28.3858	0	0	2	1	1	NA	NA	NA	NA	NA	NA	NA	NA	NA	NA	NA	NA	NA
Pseudomonas sp. Root9	2644620298	Uncharacterized membrane protein YebE, DUF533 family	9	80.6	323.31	COG2979===Uncharacterized membrane protein YebE, DUF533 family	pfam04391===DUF533	0	0	0	0	30.647	30.5923	31.1439	30.9002	31.3412	31.056	31.3552	31.5117	31.42	31.9437	31.9146	32.0738	31.2961	30.9736	31.1302	30.838	31.4993	31.1706	31.1423	31.4277	4	4	4	4	4	0.022629	0.116537	-0.49519	0.001901	0.0075	-1.01721	0.1913	0.58013	-0.23866	0.022936	0.118196	-0.48914	0.027553
Pseudomonas sp. Root9	2644620299	Uncharacterized damage-inducible protein DinB (forms a four-helix bundle)	3	24.1	8.4479	COG2318===Uncharacterized damage-inducible protein DinB (forms a four-helix bundle)	pfam05163===DinB	0	0	0	0	NA	NA	NA	26.1297	NA	NA	NA	NA	27.4209	NA	27.5007	NA	NA	NA	NA	NA	NA	NA	NA	NA	1	0	2	0	0	NA	NA	NA	NA	NA	NA	NA	NA	NA	NA	NA	NA	NA
Pseudomonas sp. Root9	2644620300	hypothetical protein	7	53.8	74.68	0	0	0	0	0	0	27.594	27.9926	28.2234	28.2322	NA	27.3503	NA	NA	28.8694	28.2807	29.2075	29.75	NA	27.4678	NA	28.0669	28.6763	27.6655	27.779	NA	4	1	4	2	3	NA	NA	NA	0.037136	0.069215	-1.01636	0.562409	0.843215	0.24319	0.938411	0.967873	-0.02972	NA
Pseudomonas sp. Root9	2644620302	Ribosomal protein S18 acetylase RimI	1	5.2	1.9036	COG0456===Ribosomal protein S18 acetylase RimI and related acetyltransferases	pfam00583===Acetyltransf_1	0	0	0	0	NA	NA	NA	NA	NA	NA	NA	NA	NA	NA	NA	NA	NA	NA	NA	NA	NA	NA	NA	24.9695	0	0	0	0	1	NA	NA	NA	NA	NA	NA	NA	NA	NA	NA	NA	NA	NA
Pseudomonas sp. Root9	2644620304	hypothetical protein	4	24.1	7.4876	0	0	0	0	0	0	27.578	27.3415	27.534	NA	27.2788	27.4772	27.281	27.2112	27.9934	28.228	28.3974	28.5175	27.6137	27.4831	26.8466	27.5344	27.5329	NA	27.3594	27.1335	3	4	4	4	3	0.132677	0.332605	0.17243	0.002299	0.008548	-0.7996	0.579503	0.84839	0.11501	0.365625	0.573222	0.14254	0.00103
Pseudomonas sp. Root9	2644620313	phosphate ABC transporter substrate-binding protein, PhoT family	14	54.5	60.103	COG0226===ABC-type phosphate transport system, periplasmic component	pfam12849===PBP_like_2	TIGR00975===phosphate ABC transporter, phosphate-binding protein	0	KO:K02040===pstS===phosphate transport system substrate-binding protein	5783===phosphate ABC transporter substrate-binding protein, PhoT family (TC 3.A.1.7.1)	29.116	28.9392	29.1592	29.2766	28.8368	28.8957	28.1652	29.2126	29.0261	28.6343	28.7644	28.763	28.6623	29.1067	28.9352	29.1539	28.7259	28.8334	29.0231	29.4737	4	4	4	4	4	0.217111	0.440368	0.34515	0.024239	0.049819	0.32579	0.281736	0.676885	0.15821	0.576693	0.741316	0.10872	0.938483
Pseudomonas sp. Root9	2644620315	Nicotinamidase-related amidase	6	46.6	305.88	COG1335===Nicotinamidase-related amidase	pfam00857===Isochorismatase	0	0	0	0	30.4149	30.7203	30.9629	30.7209	29.7656	30.1999	29.9923	30.3688	32.2802	32.5326	32.6011	32.3332	30.7671	30.6673	30.8779	30.9008	30.995	30.9473	30.9117	32.0912	4	4	4	4	4	0.011527	0.073745	0.62311	3.5e-05	0.000513	-1.73205	0.470043	0.796837	-0.09852	0.159868	0.361925	-0.53155	2.5e-05
Pseudomonas sp. Root9	2644620316	Nicotinamidase-related amidase	6	41.5	72.582	COG1335===Nicotinamidase-related amidase	pfam00857===Isochorismatase	0	0	0	0	29.7164	29.5008	29.3832	29.4878	28.8627	28.3419	28.5124	28.8813	30.1641	30.0878	29.35	29.8774	29.2773	29.3178	30.1156	29.5839	29.2787	29.2482	29.583	29.7252	4	4	4	4	4	0.002941	0.030157	0.87248	0.154097	0.218278	-0.34777	0.814692	0.948399	-0.05158	0.661479	0.799472	0.0633	0.002263
Pseudomonas sp. Root9	2644620317	DNA-binding transcriptional regulator, LysR family	6	22.8	23.423	COG0583===DNA-binding transcriptional regulator, LysR family	pfam00126===HTH_1<<>>pfam03466===LysR_substrate	0	0	0	2291===transcriptional regulator, LysR family	29.1909	28.8037	28.7603	29.0605	28.7053	28.8878	28.7386	28.8611	29.3622	29.4729	29.4981	29.3372	27.9669	28.9583	28.5481	28.7528	28.5773	29.0639	28.5503	29.5752	4	4	4	4	4	0.236937	0.465186	0.15567	0.014684	0.03395	-0.46375	0.163831	0.541879	0.39736	0.965299	0.983673	0.01216	5.3e-05
Pseudomonas sp. Root9	2644620318	molecular chaperone IbpA	11	70.4	87.325	COG0071===Molecular chaperone IbpA, HSP20 family	pfam00011===HSP20	0	0	KO:K04080===ibpA===molecular chaperone IbpA	0	32.6714	32.9309	33.0869	33.0548	30.9217	31.5488	33.6342	32.3885	32.5756	32.382	32.953	32.4324	32.3324	32.8078	33.3054	32.2568	32.3071	33.214	33.1324	32.2644	4	4	4	4	4	0.260532	0.489347	0.81273	0.075235	0.122004	0.35024	0.375582	0.749347	0.2604	0.494577	0.681193	0.20652	0.492725
Pseudomonas sp. Root9	2644620319	hypothetical protein	2	37.3	131.01	0	pfam13488===Gly-zipper_Omp	0	0	0	0	NA	27.0752	NA	NA	26.9375	27.4149	NA	27.5786	29.2549	29.6827	29.8466	29.8872	27.4164	27.1922	NA	NA	27.7576	27.9991	27.4087	28.2517	1	3	4	2	4	NA	NA	NA	NA	NA	NA	NA	NA	NA	NA	NA	NA	0.000579
Pseudomonas sp. Root9	2644620320	trehalose synthase	24	49.6	272.88	0	0	TIGR02455===trehalose synthase, Pseudomonas stutzeri type	0	0	0	29.5894	29.2229	29.9058	29.8913	30.4661	29.8009	28.7502	29.3179	31.6433	31.7769	31.6619	32.072	29.4397	29.2635	29.2311	29.5342	30.3099	30.1219	30.2512	30.9242	4	4	4	4	4	0.87126	0.93669	0.06861	9.5e-05	0.001029	-2.13614	0.177856	0.564253	0.28523	0.020869	0.110496	-0.74942	0.006748
Pseudomonas sp. Root9	2644620324	4-hydroxy-tetrahydrodipicolinate synthase	3	12.4	8.6451	COG0329===Dihydrodipicolinate synthase/N-acetylneuraminate lyase	pfam00701===DHDPS	0	EC:4.3.3.7===4-hydroxy-tetrahydrodipicolinate synthase.	KO:K01714===dapA===4-hydroxy-tetrahydrodipicolinate synthase [EC:4.3.3.7]	0	NA	NA	NA	NA	NA	NA	NA	NA	NA	26.4198	NA	26.0151	NA	NA	NA	NA	NA	NA	NA	26.4298	0	0	2	0	1	NA	NA	NA	NA	NA	NA	NA	NA	NA	NA	NA	NA	NA
Pseudomonas sp. Root9	2644620327	ADP-ribosyl-[dinitrogen reductase] hydrolase	3	10.8	6.4039	COG1397===ADP-ribosylglycohydrolase	pfam03747===ADP_ribosyl_GH	TIGR02662===ADP-ribosyl-[dinitrogen reductase] hydrolase	EC:3.2.2.24===ADP-ribosyl-[dinitrogen reductase] hydrolase.	KO:K05521===draG===ADP-ribosyl-[dinitrogen reductase] hydrolase [EC:3.2.2.24]	0	NA	NA	NA	NA	NA	NA	NA	NA	NA	NA	NA	NA	NA	NA	NA	27.7473	NA	NA	27.9094	NA	0	0	0	1	1	NA	NA	NA	NA	NA	NA	NA	NA	NA	NA	NA	NA	NA
Pseudomonas sp. Root9	2644620328	Transcriptional regulator GlxA family, contains an amidase domain and an AraC-type DNA-binding HTH domain	8	27.1	39.362	COG4977===Transcriptional regulator GlxA family, contains an amidase domain and an AraC-type DNA-binding HTH domain	pfam12833===HTH_18<<>>pfam01965===DJ-1_PfpI	0	0	0	0	28.7282	28.4321	28.8006	28.4758	28.3905	28.3346	28.9261	NA	28.2066	28.386	NA	28.6744	28.3272	28.4383	28.7197	28.4305	28.4447	28.4873	28.6073	NA	4	3	3	4	3	0.797657	0.898265	0.05876	0.322832	0.4029	0.18686	0.334771	0.709085	0.13023	0.400966	0.60224	0.09605	0.613855
Pseudomonas sp. Root9	2644620331	DNA-binding transcriptional regulator, HxlR family	2	16.8	3.6306	COG1733===DNA-binding transcriptional regulator, HxlR family	pfam01638===HxlR	0	0	0	2284===transcriptional regulator, HxlR family	NA	NA	NA	NA	NA	NA	NA	NA	NA	NA	NA	NA	NA	NA	NA	NA	NA	NA	26.4532	NA	0	0	0	0	1	NA	NA	NA	NA	NA	NA	NA	NA	NA	NA	NA	NA	NA
Pseudomonas sp. Root9	2644620332	NmrA-like family protein	13	51.4	148.32	0	pfam05368===NmrA	0	0	0	0	31.6312	31.5742	31.5578	31.4366	30.8793	31.4707	30.9845	31.0221	31.8802	31.7623	32.0466	31.7661	31.4981	31.7692	31.4075	31.4901	31.8659	31.4984	31.6155	31.6741	4	4	4	4	4	0.033377	0.149827	0.46082	0.010367	0.026364	-0.31383	0.925706	0.979114	0.00874	0.253528	0.474095	-0.1135	0.004527
Pseudomonas sp. Root9	2644620334	Heat shock protein HslJ	14	77.7	230.38	COG3187===Heat shock protein HslJ	pfam14302===DUF4377<<>>pfam03724===META	0	0	0	0	32.7031	32.8093	32.8339	32.7583	31.7948	31.774	31.8584	32.0603	32.7562	32.429	32.5153	32.4343	32.0058	32.0563	32.1532	32.2407	32.4101	32.3683	32.5227	32.8544	4	4	4	4	4	0.000184	0.005166	0.90431	0.043969	0.079089	0.24244	0.000151	0.036409	0.66214	0.117452	0.301558	0.23726	0.000662
Pseudomonas sp. Root9	2644620335	DJ-1/PfpI family protein	3	24.9	22.938	0	pfam01965===DJ-1_PfpI	0	0	0	0	NA	NA	NA	NA	NA	28.3547	NA	NA	NA	NA	NA	27.43	NA	28.3631	NA	NA	NA	NA	NA	NA	0	1	1	1	0	NA	NA	NA	NA	NA	NA	NA	NA	NA	NA	NA	NA	NA
Pseudomonas sp. Root9	2644620337	Type I restriction modification DNA specificity domain-containing protein	44	59.3	323.31	0	pfam02384===N6_Mtase<<>>pfam13588===HSDR_N_2<<>>pfam01420===Methylase_S	0	0	0	0	33.0856	33.1987	33.3962	33.1356	33.4476	33.5434	33.5682	33.4248	32.3867	32.3372	32.4397	32.3973	33.3998	33.3648	33.4918	33.2891	32.9961	33.0501	33.1547	33.0573	4	4	4	4	4	0.015279	0.090142	-0.29196	0.000618	0.003281	0.81381	0.071769	0.396929	-0.18232	0.133566	0.325033	0.13948	2e-06
Pseudomonas sp. Root9	2644620351	Phage-related baseplate assembly protein	1	3.4	1.8939	COG3948===Phage-related baseplate assembly protein	pfam04865===Baseplate_J	0	0	0	0	NA	NA	NA	NA	NA	NA	NA	NA	NA	NA	NA	NA	NA	NA	NA	NA	NA	NA	27.693	NA	0	0	0	0	1	NA	NA	NA	NA	NA	NA	NA	NA	NA	NA	NA	NA	NA
Pseudomonas sp. Root9	2644620357	Phage major capsid protein E	4	14.2	4.6505	0	pfam03864===Phage_cap_E	0	0	0	0	NA	NA	NA	28.0931	NA	27.506	NA	NA	NA	NA	NA	NA	NA	NA	NA	NA	NA	NA	NA	NA	1	1	0	0	0	NA	NA	NA	NA	NA	NA	NA	NA	NA	NA	NA	NA	NA
Pseudomonas sp. Root9	2644620370	Peptidase S24-like	2	24.7	8.3281	0	pfam00717===Peptidase_S24	0	0	0	0	NA	NA	NA	NA	29.053	NA	NA	NA	NA	29.1208	NA	29.3838	29.1356	NA	NA	NA	NA	NA	28.937	29.1991	0	1	2	1	2	NA	NA	NA	NA	NA	NA	NA	NA	NA	NA	NA	NA	NA
Pseudomonas sp. Root9	2644620377	Uncharacterized conserved protein YfdQ, DUF2303 family	3	14.7	6.0244	COG5532===Uncharacterized conserved protein YfdQ, DUF2303 family	pfam10065===DUF2303	0	0	0	0	NA	NA	NA	NA	NA	NA	NA	NA	NA	27.4234	NA	27.4318	NA	NA	NA	NA	NA	NA	NA	NA	0	0	2	0	0	NA	NA	NA	NA	NA	NA	NA	NA	NA	NA	NA	NA	NA
Pseudomonas sp. Root9	2644620382	SIR2-like domain-containing protein	9	35.8	25.802	0	pfam13289===SIR2_2	0	0	0	0	28.6992	28.5703	28.791	29.4779	28.9948	28.8396	29.0212	29.1414	28.1632	28.3139	28.3789	28.3418	29.1825	29.4542	29.6917	29.3378	28.7646	28.7188	28.7172	28.8816	4	4	4	4	4	0.620968	0.787475	-0.11466	0.059819	0.101537	0.58517	0.07333	0.401824	-0.53195	0.616863	0.770307	0.11405	0.000156
Pseudomonas sp. Root9	2644620383	CobQ/CobB/MinD/ParA nucleotide binding domain-containing protein	13	47.9	61.408	0	pfam13614===AAA_31	0	0	0	0	30.8225	30.6442	31.3347	30.964	30.8084	30.7783	30.9911	30.5334	30.5914	30.8267	30.8241	30.8791	31.292	31.1295	31.6311	31.3276	30.7388	30.6783	30.8616	30.8134	4	4	4	4	4	0.38976	0.617497	0.16356	0.369703	0.451258	0.16103	0.070807	0.39463	-0.40373	0.339233	0.550968	0.16833	0.983056
Pseudomonas sp. Root9	2644620394	Acyl-CoA dehydrogenase	9	26.6	7.2122	COG1960===Acyl-CoA dehydrogenase related to the alkylation response protein AidB	pfam02771===Acyl-CoA_dh_N	0	0	0	0	26.7221	NA	27.3255	27.3793	27.1917	26.9888	26.6291	27.7361	28.1505	28.1899	27.8192	27.7277	27.113	27.286	NA	27.3142	27.2116	27.4164	27.2663	27.6645	3	4	4	3	4	0.985726	0.9937	0.00589	0.037013	0.069076	-0.8295	0.700836	0.904963	-0.09545	0.369308	0.576372	-0.24742	0.027724
Pseudomonas sp. Root9	2644620395	uncharacterized peroxidase-related enzyme	11	69.9	34.787	COG2128===Alkylhydroperoxidase family enzyme, contains CxxC motif	pfam02627===CMD	TIGR01926===uncharacterized peroxidase-related enzyme<<>>TIGR00778===alkylhydroperoxidase AhpD family core domain	0	0	0	29.7244	29.7681	30.3897	29.7357	29.9527	30.2583	29.5238	30.3005	31.0155	30.9573	31.2817	31.6633	30.2239	29.7986	30.142	30.0234	30.234	30.4346	30.1759	30.7353	4	4	4	4	4	0.681096	0.827829	-0.10435	0.001149	0.005183	-1.32496	0.480939	0.803514	-0.1425	0.056647	0.197753	-0.49048	0.002375
Pseudomonas sp. Root9	2644620396	AraC-type DNA-binding protein	11	41.9	113.55	COG2207===AraC-type DNA-binding domain and AraC-containing proteins	pfam12833===HTH_18<<>>pfam12852===Cupin_6	0	0	0	2255===transcriptional regulator, AraC family	29.103	29.4339	29.7689	30.3627	29.7377	29.4329	29.3268	29.8336	29.559	29.8477	29.8491	29.7292	29.257	29.6971	30.2312	29.8349	29.2934	29.1689	28.8963	29.5762	4	4	4	4	4	0.788309	0.894061	0.08437	0.792028	0.831967	-0.07911	0.802789	0.945209	-0.08791	0.21839	0.434142	0.43343	0.294488
Pseudomonas sp. Root9	2644620407	Pimeloyl-ACP methyl ester carboxylesterase	7	21.3	13.759	COG0596===Pimeloyl-ACP methyl ester carboxylesterase	pfam00561===Abhydrolase_1	0	0	0	0	NA	27.6696	NA	NA	26.9622	NA	NA	NA	28.4514	28.1122	28.5615	28.1725	NA	NA	NA	NA	27.4614	NA	NA	27.3122	1	1	4	0	2	NA	NA	NA	NA	NA	NA	NA	NA	NA	NA	NA	NA	NA
Pseudomonas sp. Root9	2644620408	Lactate dehydrogenase	17	65.9	131.93	COG1052===Lactate dehydrogenase or related 2-hydroxyacid dehydrogenase	pfam02826===2-Hacid_dh_C<<>>pfam00389===2-Hacid_dh	0	0	0	0	29.5279	29.8203	30.096	30.4097	29.9631	30.0784	29.5291	30.0192	31.8387	31.9714	31.9035	32.1596	29.4408	29.8185	29.831	30.0491	30.5976	30.303	30.1915	31.1732	4	4	4	4	4	0.781669	0.888792	0.06604	0.000735	0.003712	-2.00483	0.465414	0.793721	0.17863	0.083554	0.246737	-0.60289	4.5e-05
Pseudomonas sp. Root9	2644620409	starch synthase	19	43.2	176.11	COG0297===Glycogen synthase	pfam00534===Glycos_transf_1<<>>pfam08323===Glyco_transf_5	TIGR02095===glycogen/starch synthase, ADP-glucose type	EC:2.4.1.21===Starch synthase.	KO:K00703===E2.4.1.21, glgA===starch synthase [EC:2.4.1.21]	0	31.3722	31.445	31.8881	31.8796	31.3	31.3226	30.6495	31.0505	32.8459	32.8179	32.9486	32.9481	31.9462	31.8037	30.9093	32.0463	32.576	32.3554	31.985	32.6004	4	4	4	4	4	0.035574	0.154945	0.56556	0.001985	0.007733	-1.24386	0.92293	0.978516	-0.03013	0.010166	0.078024	-0.73294	0.000966
Pseudomonas sp. Root9	2644620410	maltooligosyltrehalose trehalohydrolase	15	41.3	323.31	COG0296===1,4-alpha-glucan branching enzyme	pfam11941===DUF3459<<>>pfam00128===Alpha-amylase	TIGR02402===malto-oligosyltrehalose trehalohydrolase	EC:3.2.1.141===4-alpha-D-((1->4)-alpha-D-glucano)trehalose trehalohydrolase.	KO:K01236===treZ, glgZ===maltooligosyltrehalose trehalohydrolase [EC:3.2.1.141]	0	30.9624	30.9111	30.9923	30.9973	31.5421	31.422	30.5615	31.2263	33.305	33.1478	33.4711	33.2935	31.4638	31.0146	29.8356	31.5189	32.2858	31.546	31.5854	32.2823	4	4	4	4	4	0.385077	0.614151	-0.22221	1.4e-05	0.000283	-2.3386	0.985834	0.997233	0.00754	0.018559	0.104283	-0.95911	0.001317
Pseudomonas sp. Root9	2644620411	4-alpha-glucanotransferase	37	66.4	323.31	COG1640===4-alpha-glucanotransferase	pfam02446===Glyco_hydro_77	TIGR00217===4-alpha-glucanotransferase	EC:2.4.1.25===4-alpha-glucanotransferase.	KO:K00705===malQ===4-alpha-glucanotransferase [EC:2.4.1.25]	0	32.8996	32.7735	33.1361	32.7798	33.0659	33.2339	32.9156	33.0317	35.071	34.9617	35.1002	34.983	33.058	32.809	31.695	33.0451	34.3107	33.5893	33.8936	34.3828	4	4	4	4	4	0.178931	0.391762	-0.16454	2.4e-05	0.000386	-2.13174	0.510775	0.823822	0.24547	0.004304	0.047423	-1.14687	4e-06
Pseudomonas sp. Root9	2644620412	(1->4)-alpha-D-glucan 1-alpha-D-glucosylmutase	45	55.3	323.31	COG3280===Maltooligosyltrehalose synthase	pfam00128===Alpha-amylase	TIGR02401===malto-oligosyltrehalose synthase	EC:5.4.99.15===(1->4)-alpha-D-glucan 1-alpha-D-glucosylmutase.	KO:K06044===treY, glgY===(1->4)-alpha-D-glucan 1-alpha-D-glucosylmutase [EC:5.4.99.15]	0	32.5644	32.3568	32.76	32.5649	32.8038	32.7493	32.6314	32.4756	34.7848	34.4667	34.8973	34.7154	32.5761	32.1865	31.5785	32.7095	33.8716	33.4352	33.6159	33.9979	4	4	4	4	4	0.382669	0.611662	-0.10354	2e-06	0.000103	-2.15455	0.331134	0.705003	0.29882	0.000498	0.012308	-1.16864	3e-06
Pseudomonas sp. Root9	2644620413	Protein of unknown function (DUF2934)	8	59.6	184.24	0	pfam11154===DUF2934	0	0	0	0	31.1554	31.1702	32.2827	32.0006	33.4379	32.6736	32.3614	32.3723	35.4454	35.4601	35.3026	35.3913	31.9738	32.1988	30.1821	32.3556	33.9486	34.1354	34.1635	34.2967	4	4	4	4	4	0.033365	0.149827	-1.05906	0.000865	0.004167	-3.74758	0.96698	0.991361	-0.02535	0.002291	0.03106	-2.48381	0.001537
Pseudomonas sp. Root9	2644620414	glycogen operon protein	39	75.2	323.31	COG1523===Pullulanase/glycogen debranching enzyme	pfam02922===CBM_48<<>>pfam00128===Alpha-amylase	TIGR02100===glycogen debranching enzyme GlgX	EC:3.2.1.-===Hydrolases. Glycosylases. Glycosidases, i.e. enzymes hydrolyzing O- and S-glycosyl compounds.	KO:K02438===treX, glgX===glycogen operon protein [EC:3.2.1.-]	0	32.637	32.601	32.9005	32.9137	33.2335	33.2099	32.8337	32.8674	35.5018	35.4557	35.6714	35.6748	33.3419	32.725	31.6751	33.1945	34.935	34.0461	34.434	35.0277	4	4	4	4	4	0.094515	0.275564	-0.27307	1e-06	5.1e-05	-2.81288	0.944549	0.985513	0.02894	0.002021	0.029502	-1.84764	1.1e-05
Pseudomonas sp. Root9	2644620415	hypothetical protein	12	47.9	123.49	0	0	0	0	0	0	29.1004	29.2664	29.6781	28.7569	29.9321	30.0247	29.6175	29.8123	32.6253	32.5372	32.8024	32.6061	30.275	29.3282	27.4387	29.8914	31.8379	30.7412	30.8873	31.5481	4	4	4	4	4	0.034859	0.153231	-0.6462	0.000158	0.001385	-3.44227	0.962801	0.989903	-0.03288	0.001027	0.018917	-2.05316	1e-06
Pseudomonas sp. Root9	2644620416	N-acetylglucosaminyl deacetylase, LmbE family	6	32.9	25.45	COG2120===N-acetylglucosaminyl deacetylase, LmbE family	pfam02585===PIG-L	0	0	0	0	26.9225	26.8446	26.7004	27.3935	27.1766	27.6892	26.6856	NA	29.1721	29.6713	29.4807	29.1862	27.7718	26.7972	NA	28.4922	29.1668	27.8497	27.5077	29.5192	4	3	4	3	4	0.549813	0.735651	-0.21859	2.2e-05	0.00037	-2.41231	0.276301	0.671381	-0.72182	0.04594	0.17732	-1.54561	0.008371
Pseudomonas sp. Root9	2644620417	Nodulation protein S (NodS)	5	41.7	78.993	0	pfam05401===NodS	0	0	0	0	27.5795	NA	NA	NA	26.9797	NA	28.7118	NA	29.6365	29.1289	30.3528	29.0586	NA	NA	NA	27.3122	28.9606	28.2148	28.8507	28.9375	1	2	4	1	4	NA	NA	NA	NA	NA	NA	NA	NA	NA	NA	NA	NA	0.275239
Pseudomonas sp. Root9	2644620418	Glycosyl transferase family 2	2	14.2	4.8505	0	pfam00535===Glycos_transf_2	0	0	0	0	NA	NA	NA	NA	NA	NA	NA	NA	NA	NA	NA	NA	NA	NA	NA	NA	NA	NA	28.4534	NA	0	0	0	0	1	NA	NA	NA	NA	NA	NA	NA	NA	NA	NA	NA	NA	NA
Pseudomonas sp. Root9	2644620420	outer-membrane receptor for ferric coprogen and ferric-rhodotorulic acid	7	11.4	7.6061	COG4773===Outer membrane receptor for ferric coprogen and ferric-rhodotorulic acid	pfam00593===TonB_dep_Rec<<>>pfam07715===Plug	TIGR01783===TonB-dependent siderophore receptor	0	KO:K16088===TC.FEV.OM1, fhuE, fpvA, fptA===outer-membrane receptor for ferric coprogen and ferric-rhodotorulic acid	0	NA	NA	27.6211	NA	NA	NA	NA	NA	NA	NA	NA	NA	NA	NA	NA	NA	NA	NA	NA	NA	1	0	0	0	0	NA	NA	NA	NA	NA	NA	NA	NA	NA	NA	NA	NA	NA
Pseudomonas sp. Root9	2644620421	methyl-accepting chemotaxis protein	7	23.2	168.05	COG0840===Methyl-accepting chemotaxis protein	pfam00015===MCPsignal	0	0	KO:K03406===mcp===methyl-accepting chemotaxis protein	0	27.4651	NA	NA	NA	NA	NA	27.1815	NA	29.3202	28.5169	29.3723	27.6992	NA	NA	NA	NA	27.4566	28.6131	27.3613	28.0127	1	1	4	0	4	NA	NA	NA	NA	NA	NA	NA	NA	NA	NA	NA	NA	NA
Pseudomonas sp. Root9	2644620425	protein of unknown function (DUF4432)	24	61.6	323.31	0	pfam14486===DUF4432	0	0	0	0	32.6362	32.6409	32.7366	32.8498	31.6409	31.6826	31.4443	31.6812	30.992	30.876	31.0443	30.8703	31.9918	32.3262	32.4613	32.1545	31.8389	32.0246	32.1663	31.8297	4	4	4	4	4	7e-06	0.000886	1.10358	0	3e-05	1.7702	0.01097	0.196717	0.48239	0.000514	0.012419	0.75099	0.000127
Pseudomonas sp. Root9	2644620427	3-dehydroquinate dehydratase	4	34.9	31.613	COG0757===3-dehydroquinate dehydratase	pfam01220===DHquinase_II	TIGR01088===3-dehydroquinate dehydratase, type II	EC:4.2.1.10===3-dehydroquinate dehydratase.	KO:K03786===aroQ, qutE===3-dehydroquinate dehydratase II [EC:4.2.1.10]	333===3-dehydroquinate dehydratase (EC 4.2.1.10)	28.3578	28.3056	28.6095	NA	27.7774	NA	NA	NA	NA	NA	NA	NA	NA	NA	NA	NA	28.6922	28.8709	28.8172	NA	3	1	0	0	3	NA	NA	NA	NA	NA	NA	NA	NA	NA	0.03851	0.160172	-0.36911	NA
Pseudomonas sp. Root9	2644620431	Fusaric acid resistance protein family protein	9	22.8	39.711	0	pfam04632===FUSC	0	0	0	0	30.3051	30.4072	30.5402	30.599	29.0745	29.675	29.777	30.1511	30.6407	30.0292	30.3757	29.3362	30.2089	30.1358	29.939	30.3046	29.8361	29.3171	29.9156	29.347	4	4	4	4	4	0.032955	0.148506	0.79349	0.286554	0.364694	0.36742	0.021811	0.251673	0.3158	0.007301	0.066791	0.85893	0.283498
Pseudomonas sp. Root9	2644620432	glyceraldehyde-3-phosphate dehydrogenase (NADP+)	32	67.7	323.31	COG1012===Acyl-CoA reductase or other NAD-dependent aldehyde dehydrogenase	pfam00171===Aldedh	0	EC:1.2.1.9===Glyceraldehyde-3-phosphate dehydrogenase (NADP(+)).	KO:K00131===gapN===glyceraldehyde-3-phosphate dehydrogenase (NADP+) [EC:1.2.1.9]	0	34.0619	34.1785	34.2336	34.4464	34.214	34.2953	33.7054	34.5808	35.2896	35.556	35.4227	35.4484	34.145	34.3524	34.2321	34.4704	34.5462	34.0849	34.2439	35.2407	4	4	4	4	4	0.882931	0.945267	0.03121	4.3e-05	0.000585	-1.19908	0.53922	0.834694	-0.06991	0.334177	0.54644	-0.29883	0.004466
Pseudomonas sp. Root9	2644620433	putative iron-dependent peroxidase	13	48.6	190.99	COG2837===Periplasmic deferrochelatase/peroxidase EfeB	pfam04261===Dyp_perox	TIGR01413===Dyp-type peroxidase family	0	KO:K07223===K07223===putative iron-dependent peroxidase	0	32.7234	32.6359	32.8883	32.757	32.8088	33.2487	32.9306	32.8659	30.8744	30.9134	30.7266	30.5714	32.9176	32.9685	32.5707	32.6549	32.1514	32.476	32.1262	31.8339	4	4	4	4	4	0.120157	0.316517	-0.21235	3e-06	0.000112	1.97968	0.819121	0.949244	-0.02678	0.013376	0.08771	0.60427	4e-06
Pseudomonas sp. Root9	2644620435	Predicted arabinose efflux permease, MFS family	2	5.8	2.873	COG2814===Predicted arabinose efflux permease, MFS family	pfam07690===MFS_1	0	0	0	0	NA	NA	NA	NA	NA	NA	NA	NA	NA	NA	25.6984	NA	NA	NA	NA	NA	NA	NA	NA	NA	0	0	1	0	0	NA	NA	NA	NA	NA	NA	NA	NA	NA	NA	NA	NA	NA
Pseudomonas sp. Root9	2644620436	Protein of unknown function (DUF3087)	3	19.1	2.1571	0	pfam11286===DUF3087	0	0	0	0	27.1324	27.1302	26.9199	NA	NA	NA	26.9211	NA	NA	NA	27.306	26.7897	26.5846	26.7797	26.6581	27.2859	NA	26.5263	26.5575	NA	3	1	2	4	2	NA	NA	NA	0.968296	0.975528	0.013	0.24715	0.642566	0.23375	0.01462	0.092486	0.51889	NA
Pseudomonas sp. Root9	2644620439	hypothetical protein	4	62.8	30.253	0	0	0	0	0	0	30.0911	30.2472	29.8544	29.8998	27.5104	27.5798	28.0605	NA	29.4677	29.903	29.383	29.7723	28.6194	28.1026	28.4795	28.616	29.7098	29.9582	29.3261	29.933	4	3	4	4	4	0.001128	0.017202	2.30624	0.046252	0.082307	0.39161	7.9e-05	0.030608	1.56874	0.15115	0.352261	0.29132	0.000966
Pseudomonas sp. Root9	2644620440	N-hydroxyarylamine O-acetyltransferase	6	35.4	61.501	COG2162===Arylamine N-acetyltransferase	pfam00797===Acetyltransf_2	0	EC:2.3.1.118===N-hydroxyarylamine O-acetyltransferase.	KO:K00675===nhoA===N-hydroxyarylamine O-acetyltransferase [EC:2.3.1.118]	0	NA	27.8864	NA	28.3801	28.5073	28.8089	27.8299	NA	28.5926	29.0161	28.9837	28.3449	28.323	27.8664	27.4317	27.7103	28.2451	27.804	27.9206	28.489	2	3	4	4	4	0.561257	0.741957	-0.24881	0.183634	0.252052	-0.60109	0.425028	0.781404	0.30036	0.955486	0.977943	0.01856	0.36083
Pseudomonas sp. Root9	2644620441	Outer membrane protein beta-barrel domain-containing protein	15	63.2	323.31	0	pfam13505===OMP_b-brl	0	0	0	0	35.6792	35.4514	35.8548	35.6717	32.7671	33.2724	33.4779	33.3536	34.3692	34.1491	34.6667	34.8145	34.4742	33.9776	33.8216	34.2728	34.5561	34.8315	35.5961	34.8954	4	4	4	4	4	6.7e-05	0.002864	2.44653	0.001329	0.005802	1.16438	0.000357	0.054795	1.52774	0.044906	0.17473	0.69451	0.001024
Pseudomonas sp. Root9	2644620442	putative transcriptional regulator	4	41.3	3.8265	COG2944===DNA-binding transcriptional regulator YiaG, XRE-type HTH domain	0	0	0	KO:K07726===K07726===putative transcriptional regulator	0	NA	NA	NA	NA	NA	NA	NA	NA	NA	NA	25.8291	NA	NA	NA	NA	NA	25.5149	NA	NA	NA	0	0	1	0	1	NA	NA	NA	NA	NA	NA	NA	NA	NA	NA	NA	NA	NA
Pseudomonas sp. Root9	2644620444	NADH dehydrogenase subunit N	5	6	24.972	COG1007===NADH:ubiquinone oxidoreductase subunit 2 (chain N)	pfam00361===Proton_antipo_M	TIGR01770===proton-translocating NADH-quinone oxidoreductase, chain N	EC:1.6.5.3===NADH:ubiquinone reductase (H(+)-translocating).	KO:K00343===nuoN===NADH-quinone oxidoreductase subunit N [EC:1.6.5.3]	5541===NADH dehydrogenase subunit N (EC 1.6.5.3)	29.6878	30.1334	30.243	30.3029	30.3697	29.7669	29.8472	30.2038	29.6601	29.9736	29.807	30.481	29.6324	30.4107	30.8256	30.3885	29.8307	30.6408	30.7497	30.1923	4	4	4	4	4	0.829821	0.912262	0.04488	0.641395	0.703473	0.11138	0.472023	0.798786	-0.22254	0.347913	0.560032	-0.26156	0.781926
Pseudomonas sp. Root9	2644620445	NADH dehydrogenase subunit M	4	6.7	10.407	COG1008===NADH:ubiquinone oxidoreductase subunit 4 (chain M)	pfam00361===Proton_antipo_M	TIGR01972===proton-translocating NADH-quinone oxidoreductase, chain M	EC:1.6.5.3===NADH:ubiquinone reductase (H(+)-translocating).	KO:K00342===nuoM===NADH-quinone oxidoreductase subunit M [EC:1.6.5.3]	5540===NADH dehydrogenase subunit M (EC 1.6.5.3)	31.0243	30.8646	31.2797	30.6492	NA	30.3093	31.0201	30.2368	30.9845	30.7263	31.0355	30.3366	31.179	31.7504	30.8394	30.9259	31.2505	31.2966	31.0641	30.6741	4	3	4	4	4	0.220485	0.444607	0.43238	0.411718	0.490701	0.18373	0.410079	0.771268	-0.21922	0.569502	0.736344	-0.11685	0.454253
Pseudomonas sp. Root9	2644620446	NADH dehydrogenase subunit L	5	6.8	91.646	COG1009===NADH:ubiquinone oxidoreductase subunit 5 (chain L)/Multisubunit Na+/H+ antiporter, MnhA subunit	pfam00361===Proton_antipo_M<<>>pfam00662===Proton_antipo_N	TIGR01974===proton-translocating NADH-quinone oxidoreductase, chain L	EC:1.6.5.3===NADH:ubiquinone reductase (H(+)-translocating).	KO:K00341===nuoL===NADH-quinone oxidoreductase subunit L [EC:1.6.5.3]	5539===NADH dehydrogenase subunit L (EC 1.6.5.3)	31.3125	31.3234	30.5102	31.7097	31.6294	30.8612	31.2982	30.9552	30.5056	30.7489	30.7669	30.7498	31.1975	30.8622	31.8124	31.0903	31.227	31.7855	31.371	30.8218	4	4	4	4	4	0.930766	0.967214	0.02795	0.128419	0.188895	0.52114	0.937202	0.984103	-0.02664	0.795113	0.879033	-0.08739	0.060711
Pseudomonas sp. Root9	2644620449	NADH dehydrogenase subunit I	15	75.3	132.41	COG1143===Formate hydrogenlyase subunit 6/NADH:ubiquinone oxidoreductase 23 kD subunit (chain I)	pfam12838===Fer4_7	TIGR01971===NADH-quinone oxidoreductase, chain I	EC:1.6.5.3===NADH:ubiquinone reductase (H(+)-translocating).	KO:K00338===nuoI===NADH-quinone oxidoreductase subunit I [EC:1.6.5.3]	5536===NADH dehydrogenase subunit I (EC 1.6.5.3)	33.3794	33.3484	33.2604	33.4532	33.2467	33.1935	33.3569	32.8488	33.2773	32.9198	33.2821	33.2478	33.4701	33.6181	33.5136	33.4505	33.4746	33.4579	33.4325	33.4875	4	4	4	4	4	0.167656	0.376697	0.19888	0.133968	0.195132	0.17858	0.031634	0.294605	-0.15273	0.077514	0.236384	-0.1028	0.890012
Pseudomonas sp. Root9	2644620450	NADH dehydrogenase subunit H	7	16.7	44.707	COG1005===NADH:ubiquinone oxidoreductase subunit 1 (chain H)	pfam00146===NADHdh	0	EC:1.6.5.3===NADH:ubiquinone reductase (H(+)-translocating).	KO:K00337===nuoH===NADH-quinone oxidoreductase subunit H [EC:1.6.5.3]	5535===NADH dehydrogenase subunit H (EC 1.6.5.3)	31.9542	32.0995	31.9641	31.9543	31.8465	31.616	31.8752	32.2459	31.045	31.1435	31.125	31.6084	31.2983	31.5795	32.2559	31.6612	31.7762	31.8728	32.1317	32.2269	4	4	4	4	4	0.517744	0.717778	0.09714	0.006978	0.019679	0.76254	0.240479	0.632298	0.29431	0.940842	0.968338	-0.00889	0.010761
Pseudomonas sp. Root9	2644620451	NADH dehydrogenase subunit G	46	68.1	323.31	COG1034===NADH dehydrogenase/NADH:ubiquinone oxidoreductase 75 kD subunit (chain G)	pfam04879===Molybdop_Fe4S4<<>>pfam10588===NADH-G_4Fe-4S_3<<>>pfam00384===Molybdopterin<<>>pfam13510===Fer2_4	TIGR01973===NADH-quinone oxidoreductase, chain G	EC:1.6.5.3===NADH:ubiquinone reductase (H(+)-translocating).	KO:K00336===nuoG===NADH-quinone oxidoreductase subunit G [EC:1.6.5.3]	5534===NADH dehydrogenase subunit G (EC 1.6.5.3)	35.9828	36.0709	36.0767	35.9492	35.6287	35.7583	35.9073	35.7487	35.5235	35.5053	35.7143	35.5547	36.1154	35.9983	36.1283	36.0095	35.986	35.7991	35.9452	35.8104	4	4	4	4	4	0.012051	0.076116	0.25913	0.000461	0.002688	0.44544	0.3937	0.758247	-0.04299	0.061881	0.205742	0.13469	0.047449
Pseudomonas sp. Root9	2644620452	NADH dehydrogenase subunit F	29	76.7	323.31	COG1894===NADH:ubiquinone oxidoreductase, NADH-binding 51 kD subunit (chain F)	pfam10531===SLBB<<>>pfam01512===Complex1_51K<<>>pfam10589===NADH_4Fe-4S	TIGR01959===NADH-quinone oxidoreductase, F subunit	EC:1.6.5.3===NADH:ubiquinone reductase (H(+)-translocating).	KO:K00335===nuoF===NADH-quinone oxidoreductase subunit F [EC:1.6.5.3]	5532===NADH dehydrogenase subunit F (EC 1.6.5.3)	35.4167	35.3322	35.4984	35.4301	35.1319	35.2328	35.3603	35.2332	35.0322	34.9057	35.0324	35.0953	35.3347	35.3753	35.7499	35.3036	35.2553	35.3282	35.3902	35.3463	4	4	4	4	4	0.023555	0.119911	0.17982	0.000283	0.002013	0.40297	0.854519	0.959955	-0.02154	0.091442	0.259174	0.08935	0.011399
Pseudomonas sp. Root9	2644620453	NADH dehydrogenase subunit E	9	70.3	144.88	COG1905===NADH:ubiquinone oxidoreductase 24 kD subunit (chain E)	pfam01257===2Fe-2S_thioredx	TIGR01958===NADH-quinone oxidoreductase, E subunit	EC:1.6.5.3===NADH:ubiquinone reductase (H(+)-translocating).	KO:K00334===nuoE===NADH-quinone oxidoreductase subunit E [EC:1.6.5.3]	5531===NADH dehydrogenase subunit E (EC 1.6.5.3)	33.1233	32.9232	33.5677	33.435	32.6998	32.7093	33.5762	32.9283	32.4947	32.1957	32.9532	33.1478	32.7209	33.3192	33.5857	33.2548	33.0498	32.953	33.5283	32.9167	4	4	4	4	4	0.308855	0.54439	0.28392	0.080209	0.128671	0.56448	0.862519	0.964778	0.04218	0.488406	0.676561	0.15035	0.384006
Pseudomonas sp. Root9	2644620454	NADH dehydrogenase subunit C /NADH dehydrogenase subunit D	39	75.9	323.31	COG0649===NADH:ubiquinone oxidoreductase 49 kD subunit (chain D)	pfam00329===Complex1_30kDa<<>>pfam00346===Complex1_49kDa	TIGR01961===NADH (or F420H2) dehydrogenase, subunit C<<>>TIGR01962===NADH dehydrogenase I, D subunit	EC:1.6.5.3===NADH:ubiquinone reductase (H(+)-translocating).	KO:K13378===nuoCD===NADH-quinone oxidoreductase subunit C/D [EC:1.6.5.3]	5529===NADH dehydrogenase subunit C (EC 1.6.5.3)<<>>5530===NADH dehydrogenase subunit D (EC 1.6.5.3)	35.5345	35.5036	35.5268	35.5434	35.3749	35.3499	35.4914	35.322	35.1562	35.1089	35.1602	35.3051	35.4605	35.5732	35.6179	35.5778	35.3143	35.5974	35.454	35.231	4	4	4	4	4	0.028227	0.135736	0.14253	0.003112	0.010699	0.34449	0.442608	0.781911	-0.03027	0.210213	0.426475	0.12793	0.012019
Pseudomonas sp. Root9	2644620455	NADH dehydrogenase subunit B	16	79.5	163.11	COG0377===NADH:ubiquinone oxidoreductase 20 kD subunit (chhain B) or related Fe-S oxidoreductase	pfam01058===Oxidored_q6	TIGR01957===NADH-quinone oxidoreductase, B subunit	EC:1.6.5.3===NADH:ubiquinone reductase (H(+)-translocating).	KO:K00331===nuoB===NADH-quinone oxidoreductase subunit B [EC:1.6.5.3]	5528===NADH dehydrogenase subunit B (EC 1.6.5.3)	34.3397	34.3691	33.8216	33.8203	33.5707	33.9055	33.6797	33.8528	33.915	33.66	33.6863	33.3961	34.2569	34.2273	33.7037	34.1325	34.2488	33.934	34.1497	33.7555	4	4	4	4	4	0.116788	0.310785	0.33549	0.06995	0.115482	0.42331	0.971165	0.992966	0.00756	0.742309	0.846571	0.06562	0.530969
Pseudomonas sp. Root9	2644620456	NADH dehydrogenase subunit A	3	20.4	74.03	COG0838===NADH:ubiquinone oxidoreductase subunit 3 (chain A)	pfam00507===Oxidored_q4	0	EC:1.6.5.3===NADH:ubiquinone reductase (H(+)-translocating).	KO:K00330===nuoA===NADH-quinone oxidoreductase subunit A [EC:1.6.5.3]	5527===NADH dehydrogenase subunit A (EC 1.6.5.3)	30.3345	29.721	30.5169	30.6081	NA	30.4908	30.0235	29.8472	30.1737	30.761	30.5997	30.5284	30.6465	31.1858	30.4872	29.9538	29.812	NA	31.0197	30.3219	4	3	4	4	3	0.556865	0.739006	0.17461	0.390927	0.47228	-0.22056	0.431459	0.781404	-0.27319	0.837595	0.909225	-0.08937	0.166838
Pseudomonas sp. Root9	2644620457	isocitrate lyase	22	61.2	323.31	COG2224===Isocitrate lyase	pfam00463===ICL	TIGR01346===isocitrate lyase	EC:4.1.3.1===Isocitrate lyase.	KO:K01637===E4.1.3.1, aceA===isocitrate lyase [EC:4.1.3.1]	5017===isocitrate lyase (EC 4.1.3.1)	33.1517	33.265	33.3448	33.373	33.0573	33.3436	33.2174	33.4588	33.707	33.4328	33.736	33.5838	33.4608	33.4437	33.3896	33.4593	33.6693	33.4777	33.6146	33.3615	4	4	4	4	4	0.891153	0.949526	0.01434	0.009709	0.025281	-0.33129	0.04631	0.332787	-0.15472	0.03066	0.13959	-0.24717	0.021616
Pseudomonas sp. Root9	2644620458	type II/III secretion system short domain-containing protein	8	53.1	68.313	0	pfam03958===Secretin_N<<>>pfam00263===Secretin	0	0	0	0	28.8415	28.4257	28.9475	28.7054	28.3229	28.4915	26.4711	27.9821	30.2752	30.501	30.3343	30.7278	28.381	28.8344	27.8833	28.5672	28.9351	28.9568	28.8412	28.9519	4	4	4	4	4	0.140142	0.342453	0.91315	3e-05	0.000453	-1.72953	0.234465	0.627005	0.31356	0.188675	0.400018	-0.19123	0.008759
Pseudomonas sp. Root9	2644620459	Predicted N-acyltransferase, GNAT family	5	45	23.691	COG2153===Predicted N-acyltransferase, GNAT family	pfam13673===Acetyltransf_10	0	0	0	0	29.7908	29.8	29.7444	29.2975	29.4548	29.8051	30.1529	30.0981	28.2649	27.7793	28.4909	28.3529	29.4844	29.3105	29.887	29.6181	28.9212	29.0152	29.0932	29.3082	4	4	4	4	4	0.319112	0.55273	-0.21954	0.000432	0.002597	1.43621	0.644629	0.884307	0.0832	0.009965	0.077895	0.57376	0.000307
Pseudomonas sp. Root9	2644620460	50S ribosomal protein L16 3-hydroxylase	16	56.4	323.31	COG2850===Ribosomal protein L16 Arg81 hydroxylase, contains JmjC domain	pfam08007===Cupin_4	0	EC:1.14.11.47===50S ribosomal protein L16 3-hydroxylase.	KO:K18850===ycfD===50S ribosomal protein L16 3-hydroxylase [EC:1.14.11.47]	0	33.8385	33.6784	33.5066	33.6337	33.7032	33.8484	34.011	33.8068	32.223	32.0806	32.6588	32.2651	33.6439	33.7236	33.738	33.8163	32.786	33.2639	32.9962	32.8507	4	4	4	4	4	0.106574	0.296868	-0.17802	0.000297	0.002058	1.35746	0.434558	0.781404	-0.06611	0.002577	0.033406	0.69014	0.000201
Pseudomonas sp. Root9	2644620461	Adenylosuccinate lyase	24	75.9	323.31	COG0015===Adenylosuccinate lyase	pfam00206===Lyase_1<<>>pfam08328===ASL_C	TIGR00928===adenylosuccinate lyase	EC:4.3.2.2===Adenylosuccinate lyase.	KO:K01756===purB, ADSL===adenylosuccinate lyase [EC:4.3.2.2]	631===Adenylosuccinate lyase (EC 4.3.2.2)	35.7008	35.8055	35.8064	36.0035	35.6159	35.9322	35.9773	35.8682	34.7131	34.5151	34.628	34.467	35.6784	35.6731	35.905	35.8771	35.2912	35.2292	35.4894	35.2325	4	4	4	4	4	0.857019	0.928626	-0.01932	7e-06	0.000176	1.24824	0.625762	0.875703	0.04564	0.001067	0.019279	0.51848	3.2e-05
Pseudomonas sp. Root9	2644620462	high frequency lysogenization protein	10	53.1	30.852	COG2915===Regulator of phage lambda lysogenization HflD, binds to CII and stimulates its degradation	pfam04356===DUF489	0	0	KO:K07153===hflD===high frequency lysogenization protein	0	30.2295	30.1039	30.7183	30.8814	30.976	30.7799	30.8272	30.8741	29.714	29.875	30.0847	30.1959	30.4075	30.7237	30.5605	30.5451	29.9352	30.155	30.1702	29.9602	4	4	4	4	4	0.133323	0.332605	-0.38102	0.065012	0.108725	0.51587	0.722862	0.912223	-0.07593	0.102662	0.278681	0.42812	0.001654
Pseudomonas sp. Root9	2644620463	tRNA (5-methylaminomethyl-2-thiouridylate)-methyltransferase	13	44.7	77.513	COG0482===tRNA U34 2-thiouridine synthase MnmA/TrmU, contains the PP-loop ATPase domain	pfam03054===tRNA_Me_trans	TIGR00420===tRNA (5-methylaminomethyl-2-thiouridylate)-methyltransferase	EC:2.8.1.-===Transferases. Transferring sulfur-containing groups. Sulfurtransferases.	KO:K00566===mnmA, trmU, TRMU===tRNA-specific 2-thiouridylase [EC:2.8.1.-]	5204===tRNA (5-methylaminomethyl-2-thiouridylate)-methyltransferase (EC 2.1.1.61)	31.4754	31.5766	31.8018	31.5821	32.0271	32.1544	32.1389	31.9778	30.6261	30.8188	30.519	30.7363	31.9293	31.9984	32.0993	31.8469	31.2593	31.4043	31.2837	31.4127	4	4	4	4	4	0.002203	0.025459	-0.4656	6.4e-05	0.000782	0.93395	0.007013	0.174128	-0.35949	0.020817	0.110496	0.26899	7e-06
[truncated: 9,872 more rows]
[truncated: 17 more columns]

## Sheet: table_s6
Supplementary Table S6: Protein abundance values mapped to KEGG Orthologs (KOs) for three rhizosphere bacterial strains cultivated on five nitrogen sources. Bacteria were cultivated in minimal media containing a single nitrogen source, cells were harvested during exponential growth phase, and cellular proteins were extracted and digested. Digested peptides were analysed using a Thermo Orbitrap, m…
[truncated: 497 more rows]
[truncated: 15 more columns]

[truncated: 10 more sheets: table_s7, table_s8, table_s9, table_s10, table_s11, table_s12, table_s13, table_s14, table_s15, table_s16]
